# Supplementary material for: Identification and control of booming noise of thin-walled metal plates of commercial vehicle body subjected to high-speed airflow
Source: PLoS One. 2025 Mar 31;20(3):e0319984. doi: 10.1371/journal.pone.0319984 (PMC11957336; doi:10.1371/journal.pone.0319984)
Supplement: S1 Data — (XLSX) [file pone.0319984.s001.xlsx]

## Sheet: Area data
81.2	82.6	81.1	80.7		79.4	79.1		78.5	78.3	78.1	77.6
80.1	81.3	80.6	80.2		79.1	78.4		78.1	77.6	77.1	76.8
78.7	79.2	78.5	78.1		77.6	77.2		76.9	76.4	75.9	76.1
76.5	77.4	77.1	76.8		76.2	76.4		75.8	75.3	74.8	74.3
75.3	75.6	75.2	75.1		74.8	74.9		74.3	74.2	74.4	74.1
75.3	75.6	75.2	75.1		74.8	74.9		74.3	74.2	74.4	74.1
76.5	77.4	77.1	76.8		76.2	76.4		75.8	75.3	74.8	74.3
78.7	79.2	78.5	78.1		77.6	77.2		76.9	76.4	75.9	76.1
80.1	81.3	80.6	80.2		79.1	78.4		78.1	77.6	77.1	76.8
81.2	82.6	81.1	80.7		79.4	79.1		78.5	78.3	78.1	77.6
	81.1	81.8	82.1		82.3	82.6
	81.2	81.8	82		82.2	82.5
1	2	3	4		5	6		7	8	9	10
2	79.6	80.3	80.6		81	81.4		81	80.6	80.3	79.6
3	79.9	80.4	81.1		81.5	82.1		81.2	80.9	80.4	79.7
4	80.3	80.6	80.8		81.1	81.7		81.3	80.8	80.6	80.1
5	80.4	80.5	80.9		81.3	82		81.4	80.9	80.5	80.2
6	80.7	80.8	81.3		81.5	82.5		81.6	81.2	80.8	80.5
7	80.3	80.5	80.9		81.3	82		81.4	80.9	80.5	80.2
8	80.1	80.6	80.7		81.1	81.8		81.1	80.8	80.6	80.1
9	79.9	80.4	80.9		81.5	82.1		81.5	80.9	80.4	79.7
10	79.7	80.3	80.6		81	81.3		81	80.6	80.3	79.6
					90
1	2	3	4	5	6	7	8	9	10	11	12
2	0.2	0.22	0.25	0.27	0.28	0.56	0.29	0.28	0.26	0.25	0.2
3	0.2	0.62	0.97	1.32	1.61	1.79	1.61	1.32	0.97	0.62	0.2
4	0.2	0.87	1.58	1.96	4.23	5.61	4.23	1.96	1.58	0.87	0.23
5	0.23	1.05	1.95	2.03	2.34	2.95	2.34	2.03	1.95	1.05	0.22
6	0.22	1.14	2.01	2.32	3.26	4.52	3.26	2.42	2.01	1.14	0.24
7	0.24	1.28	2.45	4.13	5.78	7.9	5.74	4.12	2.43	1.27	0.22
8	0.22	1.14	2.01	2.32	3.26	4.24	3.26	2.32	2.01	1.14	0.23
9	0.23	1.05	1.55	2.03	2.44	2.97	2.34	2.03	1.35	1.05	0.21
10	0.21	0.87	1.58	1.96	4.23	5.56	4.23	1.96	1.18	0.87	0.2
11	0.2	0.62	1.11	1.32	1.61	1.88	1.61	1.32	0.97	0.62	0.2
12	0.2	0.26	0.29	0.32	0.36	0.65	0.37	0.34	0.29	0.25	0.2

## Sheet: Test data
Speed	The passenger	The driver											The passenger	The driver
100	74.13	75.56										0	86.4291	82.4901
100.25	74.39	75.66										0.01	88.0815	83.0244
100.5	74.42	75.75										0.02	82.3532	81.651
100.75	74.51	75.86										0.03	91.5269	81.4764
101	74.69	75.95										0.04	83.4527	82.6893
101.25	74.73	76.22										0.05	86.5887	82.2475
101.5	74.88	76.15										0.06	83.606	84.5109
101.75	74.73	76.37										0.07	80.4054	83.5894
102	75.32	76.28										0.08	85.5191	86.2129
102.25	75.01	76.54										0.09	82.1932	85.8576
102.5	75.62	76.35										0.1	85.3489	81.0867
102.75	75.19	76.43										0.11	88.9293	83.6581
103	75.48	76.65										0.12	83.1813	83.5385
103.25	75.07	76.87										0.13	89.1395	83.7904
103.5	75.56	76.65										0.14	85.8854	82.053
103.75	75.25	76.98										0.15	82.2693	82.5591
104	75.74	76.88										0.16	88.4396	85.2025
104.25	75.93	76.75										0.17	81.2484	84.2141
104.5	75.87	76.95										0.18	84.0065	80.5408
104.75	76.36	77.46										0.19	83.9366	85.3609
105	76.15	77.62										0.2	80.2222	84.1169
105.25	76.79	77.24										0.21	87.9643	80.1001
105.5	76.28	77.25										0.22	84.1988	83.2746
105.75	76.68	77.38										0.23	88.8426	84.2463
106	76.94	77.69										0.24	87.5556	82.545
106.25	76.31	77.88										0.25	80.0766	83.3631
106.5	76.15	77.96										0.26	87.4558	84.632
106.75	76.23	77.78										0.27	82.4679	87.8741
107	76.65	77.93										0.28	81.0595	86.8633
107.25	76.37	77.98										0.29	84.9811	80.2147
107.5	77.12	78.24										0.3	83.8706	86.8094
107.75	77.28	77.92										0.31	85.4424	86.9504
108	77.65	78.26										0.32	85.8647	84.8873
108.25	77.27	78.43										0.33	80.2776	81.4591
108.5	77.36	78.71										0.34	83.5096	85.2784
108.75	77.52	78.98										0.35	82.7942	85.9411
109	77.54	78.99										0.36	83.9612	83.5902
109.25	77.69	78.64										0.37	83.002	84.2109
109.5	77.77	78.95										0.38	80.8122	87.8
109.75	77.63	79.21										0.39	82.532	86.4024
110	77.79	79.46										0.4	85.2265	81.0885
110.25	78.16	79.68										0.41	83.5163	85.7871
110.5	78.45	79.34										0.42	88.2748	85.1082
110.75	78.07	79.12										0.43	81.6249	85.1497
111	78.11	79.74										0.44	86.3949	81.4171
111.25	78.69	79.96										0.45	84.2557	84.6324
111.5	78.85	79.58										0.46	84.6245	87.9923
111.75	79.18	80.27										0.47	83.8605	87.7186
112	79.03	80.12										0.48	80.6984	80.5137
112.25	79.56	80.84										0.49	85.3687	86.8564
112.5	79.74	80.16										0.5	83.9631	88.8386
112.75	79.36	80.88										0.51	80.7447	83.4044
113	79.95	81.54										0.52	87.061	80.1797
113.25	80.12	81.02										0.53	84.3984	85.1367
113.5	79.68	81.14										0.54	83.5761	89.1433
113.75	79.94	81.96										0.55	83.4999	86.137
114	80.69	81.28										0.56	82.1522	82.7139
114.25	81.74	82.37										0.57	84.3343	86.8069
114.5	80.96	82.12										0.58	82.0813	88.074
114.75	81.53	82.84										0.59	83.0878	81.6304
115	83.68	82.21										0.6	87.0606	85.6851
115.25	85.71	82.07										0.61	82.9658	85.7448
115.5	84.29	83.11										0.62	86.0469	87.0672
115.75	83.52	83.79										0.63	86.659	81.9316
116	85.47	83.05										0.64	84.0258	83.3411
116.25	87.23	83.96										0.65	84.1603	86.9811
116.5	85.86	84.85										0.66	81.1347	87.3528
116.75	84.77	84.24										0.67	83.1085	82.835
117	86.63	83.46										0.68	81.4832	84.9451
117.25	87.22	84.58										0.69	83.5746	87.2534
117.5	88.68	85.96										0.7	86.0035	84.2723
117.75	86.76	85.32										0.71	84.0928	81.4732
118	86.44	84.07										0.72	85.2925	82.7424
118.25	88.97	86.54										0.73	85.9654	84.8428
118.5	90.26	85.26										0.74	81.4938	86.7964
118.75	88.58	84.18										0.75	83.3192	83.6401
119	86.75	85.93										0.76	82.5156	84.041
119.25	89.84	87.35										0.77	85.6405	86.1663
119.5	93.56	85.42										0.78	81.8312	83.8262
119.75	90.58	86.46										0.79	80.6459	80.5448
120	94.7	88.15										0.8	86.2831	80.9276
												0.81	86.1399	85.1089
												0.82	84.7103	85.6446
												0.83	86.4667	80.7791
												0.84	80.763	83.6375
												0.85	86.6672	88.1626
												0.86	84.9802	82.5816
												0.87	87.7127	80.9775
												0.88	85.2197	82.6669
												0.89	80.5485	85.2593
												0.9	87.6472	84.3085
												0.91	84.1347	82.2439
												0.92	85.0602	81.8983
												0.93	87.0702	84.6939
												0.94	80.2285	86.8456
												0.95	90.065	81.3828
												0.96	82.3715	83.2731
												0.97	85.5706	85.1638
												0.98	85.9307	83.1079
												0.99	83.2623	80.9544
												1	86.1828	81.0487
												1.01	81.2928	84.1263
												1.02	84.3449	85.1852
												1.03	86.3438	81.309
												1.04	80.7977	83.9058
												1.05	90.7248	83.8483
												1.06	80.5741	83.1151
												1.07	87.3146	81.3318
												1.08	83.8682	81.7602
												1.09	84.9508	81.9579
												1.1	89.6215	82.9799
												1.11	82.8468	81.6015
												1.12	85.9731	81.0853
												1.13	86.1418	85.3645
												1.14	85.6001	83.2789
												1.15	91.8561	82.9767
												1.16	80.4642	82.2974
												1.17	89.4485	82.5487
												1.18	86.0165	82.0371
												1.19	89.3897	80.2473
												1.2	88.362	81.8477
												1.21	83.8301	85.8171
												1.22	89.4138	83.3624
												1.23	83.5954	81.2378
												1.24	86.5737	80.8846
												1.25	88.9915	83.8223
												1.26	81.381	82.5414
												1.27	88.2169	80.3695
												1.28	84.3203	82.6824
												1.29	92.4466	85.3739
												1.3	85.467	81.9587
												1.31	84.8317	80.2903
												1.32	89.783	82.6282
												1.33	80.201	85.4328
												1.34	88.7876	81.9692
												1.35	80.6334	80.0488
												1.36	83.5452	80.4371
												1.37	88.4574	81.6463
												1.38	81.3183	82.451
												1.39	92.9946	80.4674
												1.4	83.4151	85.6949
												1.41	86.9405	85.0134
												1.42	85.5085	81.2201
												1.43	87.1676	80.932
												1.44	89.5251	83.7268
												1.45	82.3532	86.1681
												1.46	87.4187	84.0482
												1.47	86.2084	81.3459
												1.48	85.2342	85.4241
												1.49	88.7515	86.9511
												1.5	80.3779	84.2655
												1.51	88.3191	80.2061
												1.52	86.0276	84.2384
												1.53	88.6247	84.0782
												1.54	87.5445	83.7915
												1.55	83.4859	82.6253
												1.56	89.312	85.1342
												1.57	81.4552	88.1698
												1.58	85.214	85.3551
												1.59	86.7646	81.6803
												1.6	82.2322	83.4076
												1.61	86.2599	86.0962
												1.62	80.0472	85.2072
												1.63	89.5453	84.1501
												1.64	84.046	81.9912
												1.65	86.0719	86.2607
												1.66	88.1567	87.2845
												1.67	84.0721	85.8749
												1.68	89.0349	80.449
												1.69	80.6661	85.8265
												1.7	87.5623	86.2419
												1.71	85.8391	85.4747
												1.72	81.1303	81.5198
												1.73	86.3428	84.5225
												1.74	81.6818	87.6243
												1.75	82.8164	86.0879
												1.76	85.2405	82.4774
												1.77	84.9836	83.4094
												1.78	87.1194	84.9393
												1.79	80.8377	87.3549
												1.8	85.6121	84.6722
												1.81	82.7865	80.0463
												1.82	81.5357	85.6085
												1.83	85.5118	87.5697
												1.84	82.4077	82.7099
												1.85	86.3303	81.2779
												1.86	82.3257	85.2289
												1.87	86.6345	88.9322
												1.88	87.088	84.2272
												1.89	82.7764	82.1094
												1.9	86.7916	85.3453
												1.91	80.0607	88.2913
												1.92	85.2048	87.2678
												1.93	80.2772	81.7016
												1.94	81.032	82.9814
												1.95	83.4671	84.3656
												1.96	80.5389	87.4742
												1.97	86.152	85.8507
												1.98	84.6095	80.6587
												1.99	81.7193	85.1942
												2	84.9946	87.9326
												2.01	82.6516	83.3657
												2.02	83.6334	80.8814
												2.03	80.2285	83.9437
												2.04	83.5669	84.5742
												2.05	85.5837	85.7025
												2.06	82.0471	82.3321
												2.07	84.1998	83.3227
												2.08	83.6436	85.2336
												2.09	85.8883	87.4782
												2.1	81.9203	84.0551
												2.11	81.6576	80.9157
												2.12	83.3799	83.2413
												2.13	81.4258	85.4476
												2.14	83.6633	84.8656
												2.15	82.7644	81.3325
												2.16	80.9173	83.1517
												2.17	82.7566	85.1071
												2.18	83.1182	84.5283
												2.19	84.716	83.2478
												2.2	82.0635	81.4591
												2.21	83.4353	84.7224
												2.22	84.7209	87.5061
												2.23	80.8498	86.3033
												2.24	86.6258	80.6012
												2.25	82.1353	83.1846
												2.26	83.3741	84.4115
												2.27	84.9995	84.969
												2.28	82.3614	81.6308
												2.29	85.2795	81.2371
												2.3	85.2385	84.1415
												2.31	84.18	83.8486
												2.32	86.8547	80.2809
												2.33	81.1539	80.7686
												2.34	85.7403	83.7116
												2.35	80.1046	82.8039
												2.36	84.6948	82.3075
												2.37	82.2602	81.6752
												2.38	84.0923	82.5779
												2.39	85.0062	83.0844
												2.4	80.1109	84.8258
												2.41	86.2228	80.3604
												2.42	84.4736	84.0583
												2.43	84.9749	83.3809
												2.44	85.1253	80.77
												2.45	82.6925	80.0155
												2.46	86.6022	80.6298
												2.47	82.1045	83.2616
												2.48	88.9115	83.6654
												2.49	85.7365	81.9572
												2.5	80.2357	81.2187
												2.51	88.3639	82.604
												2.52	82.5171	82.7612
												2.53	86.3062	82.0924
												2.54	86.8538	82.3238
												2.55	82.7721	81.5368
												2.56	89.0397	83.4553
												2.57	81.2836	82.5288
												2.58	88.5109	81.6358
												2.59	81.1135	80.7805
												2.6	85.3311	82.7294
												2.61	85.2482	82.7251
												2.62	82.0206	81.5581
												2.63	89.394	80.27
												2.64	84.4022	83.0566
												2.65	85.173	86.2335
												2.66	88.3972	83.199
												2.67	85.6564	80.4316
												2.68	91.1586	81.8527
												2.69	81.4644	84.2561
												2.7	89.5998	82.2819
												2.71	84.8505	83.396
												2.72	87.8482	80.7845
												2.73	87.1743	83.5077
												2.74	82.2819	85.4368
												2.75	89.1178	82.1416
												2.76	83.3028	80.1562
												2.77	88.268	83.1958
												2.78	87.1256	86.4664
												2.79	85.803	85.363
												2.8	88.9997	81.7544
												2.81	80.4078	80.7389
												2.82	89.54	85.91
												2.83	85.0694	85.1721
												2.84	84.3251	84.1397
												2.85	87.2432	82.2334
												2.86	80.2921	80.2968
												2.87	91.94	85.3807
												2.88	84.6717	85.8897
												2.89	86.9617	83.2717
												2.9	90.8338	80.8933
												2.91	82.2202	85.4368
												2.92	91.4397	85.6081
												2.93	81.4509	85.9082
												2.94	89.1959	83.7854
												2.95	83.698	81.7551
												2.96	88.7288	86.667
												2.97	87.5734	86.8279
												2.98	81.7806	84.8858
												2.99	90.6299	82.1846
												3	85.4776	83.3252
												3.01	91.8822	85.3142
												3.02	87.9735	86.1424
												3.03	84.7011	85.512
												3.04	91.8094	80.0976
												3.05	81.4706	84.7477
												3.06	92.4577	85.8066
												3.07	82.9634	86.4136
												3.08	86.0464	84.5406
												3.09	89.366	80.881
												3.1	80.0111	84.5876
												3.11	88.0974	88.8129
												3.12	83.6296	86.0011
												3.13	86.1544	80.2606
												3.14	88.698	80.7754
												3.15	85.415	86.4313
												3.16	89.9329	85.8474
												3.17	80.0834	86.5929
												3.18	88.4006	83.2644
												3.19	84.1328	83.7474
												3.2	87.1999	87.4591
												3.21	86.3284	88.2909
												3.22	81.9194	83.4828
												3.23	89.9305	80.7371
												3.24	83.5308	83.8797
												3.25	86.8803	86.3727
												3.26	89.5184	87.8922
												3.27	83.4633	84.7832
												3.28	89.1694	81.2953
												3.29	80.6743	83.6639
												3.3	89.4446	84.88
												3.31	85.2554	85.0145
												3.32	83.6436	83.2066
												3.33	86.2999	80.8608
												3.34	81.273	84.2167
												3.35	89.2484	88.6159
												3.36	84.5575	85.3648
												3.37	86.3539	81.0625
												3.38	88.6184	81.3817
												3.39	82.411	85.0554
												3.4	86.1322	84.5399
												3.41	83.0642	86.8557
												3.42	83.6768	80.526
												3.43	84.2803	82.9684
												3.44	82.3079	83.344
												3.45	83.8561	86.6113
												3.46	81.9276	83.0121
												3.47	84.3815	81.0332
												3.48	87.2577	82.4004
												3.49	84.2287	86.3402
												3.5	88.6276	86.2993
												3.51	81.1935	82.6502
												3.52	82.3874	80.0101
												3.53	81.9989	82.6586
												3.54	86.352	83.6943
												3.55	82.6723	84.854
												3.56	81.0706	83.5887
												3.57	86.6345	80.6804
												3.58	87.7084	85.0095
												3.59	81.7333	84.097
												3.6	87.3276	80.9858
												3.61	81.7839	82.8859
												3.62	86.3636	81.3296
												3.63	82.0828	83.8111
												3.64	83.5409	84.3251
												3.65	87.2712	84.2854
												3.66	84.1352	80.5155
												3.67	82.0833	82.4865
												3.68	82.4992	81.8036
												3.69	80.818	81.7898
												3.7	84.193	83.0277
												3.71	81.1409	80.1038
												3.72	84.7189	82.0335
												3.73	81.7637	83.9806
												3.74	83.5958	81.2863
												3.75	84.3579	82.1307
												3.76	81.0595	80.8488
												3.77	84.1916	83.3299
												3.78	81.7434	83.9886
												3.79	81.0474	83.8964
												3.8	83.9058	81.771
												3.81	80.1017	81.1449
												3.82	85.9331	82.8917
												3.83	82.6386	82.207
												3.84	81.8832	82.5468
												3.85	85.5673	80.0947
												3.86	81.4976	82.8115
												3.87	84.9908	83.0931
												3.88	83.4069	83.4441
												3.89	80.0506	82.2128
												3.9	87.1006	80.2476
												3.91	84.2196	82.2598
												3.92	83.2816	84.2167
												3.93	86.4257	82.7587
												3.94	81.6008	82.3314
												3.95	84.4316	80.2939
												3.96	82.3961	83.5475
												3.97	85.5827	84.0948
												3.98	83.2777	84.4249
												3.99	80.1716	82.3896
												4	85.2308	80.3839
												4.01	83.8566	84.2026
												4.02	84.4263	86.6594
												4.03	87.2529	84.5041
												4.04	81.4017	82.0469
												4.05	87.544	80.89
												4.06	81.234	82.4529
												4.07	83.1847	84.3974
												4.08	85.0694	85.1844
												4.09	81.5333	83.9788
												4.1	88.4386	80.8741
												4.11	82.1729	82.5877
												4.12	85.0289	86.3807
												4.13	87.6515	84.1321
												4.14	83.123	85.0254
												4.15	89.7598	80.658
												4.16	83.7607	83.0721
												4.17	85.1445	86.3322
												4.18	87.6795	86.9837
												4.19	80.0945	83.2391
												4.2	85.7577	83.3273
												4.21	82.6453	80.346
												4.22	86.446	87.0534
												4.23	88.2984	88.0071
												4.24	82.8815	84.1718
												4.25	91.1529	81.4677
												4.26	82.6954	82.3477
												4.27	84.6346	85.7328
												4.28	89.2113	87.5509
												4.29	80.59	87.6452
												4.3	89.1727	83.7308
												4.31	82.8637	82.4952
												4.32	84.8341	85.8858
												4.33	89.8861	86.2813
												4.34	81.5699	86.7259
												4.35	89.4181	83.9087
												4.36	87.0663	80.0636
												4.37	86.2368	84.1805
												4.38	90.8545	87.2049
												4.39	82.8473	85.5402
												4.4	88.3495	83.2655
												4.41	81.7222	82.0274
												4.42	87.6072	85.3739
												4.43	88.6787	87.929
												4.44	82.8188	87.138
												4.45	90.4231	84.5742
												4.46	83.4898	80.3633
												4.47	88.229	83.8071
												4.48	88.122	85.1284
												4.49	83.5958	86.3872
												4.5	90.5899	86.5347
												4.51	85.2617	82.0096
												4.52	87.8111	84.0095
												4.53	89.4677	86.4801
												4.54	81.6967	86.9161
												4.55	91.1635	86.167
												4.56	87.7132	84.3407
												4.57	87.8973	82.5859
												4.58	90.0004	84.8938
												4.59	81.0277	85.8579
												4.6	90.6135	87.4554
												4.61	84.1834	84.1245
												4.62	86.6648	80.7219
												4.63	87.1107	83.4687
												4.64	80.8098	86.1106
												4.65	92.9513	86.0658
												4.66	85.4072	82.5125
												4.67	89.8047	80.847
												4.68	88.2434	82.408
												4.69	80.8859	85.0207
												4.7	88.9462	85.2969
												4.71	81.7555	84.7405
												4.72	86.8258	82.0288
												4.73	87.6351	82.39
												4.74	80.8059	84.9053
												4.75	91.444	83.9152
												4.76	85.292	83.3762
												4.77	84.7816	82.4955
												4.78	90.3681	82.421
												4.79	80.1128	84.5171
												4.8	91.3823	85.11
												4.81	85.051	82.5682
												4.82	86.2739	82.0971
												4.83	90.8718	82.3292
												4.84	80.6618	83.5562
												4.85	89.1583	83.7467
												4.86	86.6557	85.5156
												4.87	83.7216	81.2291
												4.88	88.6194	81.0469
												4.89	80.0549	80.9266
												4.9	88.4921	83.5258
												4.91	82.4173	82.42
												4.92	83.4305	83.4409
												4.93	88.5408	81.0166
												4.94	81.4162	81.946
												4.95	84.8987	83.8718
												4.96	88.7881	81.8878
												4.97	81.5376	82.3097
												4.98	89.0518	82.3137
												4.99	82.9287	82.7117
												5	85.0212	83.1404
												5.01	86.7752	82.3534
												5.02	81.8881	81.1453
												5.03	88.4112	80.4432
												5.04	85.9934	82.0801
												5.05	82.3035	83.3646
												5.06	85.5798	83.1292
												5.07	80.2613	81.1218
												5.08	83.5732	80.8383
												5.09	83.5655	83.2023
												5.1	85.5085	80.2024
												5.11	83.0695	81.5516
												5.12	82.8984	84.2673
												5.13	86.2161	80.6041
												5.14	83.1066	82.4384
												5.15	83.1736	83.1589
												5.16	88.4059	82.0241
												5.17	80.9216	81.2443
												5.18	84.6596	81.9952
												5.19	85.1778	82.3704
												5.2	83.2767	83.8486
												5.21	86.9796	83.8476
												5.22	81.2084	84.0489
												5.23	82.8545	80.8423
												5.24	82.3619	82.3726
												5.25	80.1629	81.4526
												5.26	85.0612	83.3042
												5.27	82.5267	82.6676
												5.28	80.9163	80.1652
												5.29	87.3623	82.7359
												5.3	80.8286	84.2644
												5.31	82.7726	84.7051
												5.32	82.1228	83.5822
												5.33	80.7336	81.4334
												5.34	82.6824	80.8221
												5.35	80.9848	84.6017
												5.36	82.882	86.2733
												5.37	83.5573	82.9774
												5.38	81.5058	81.168
												5.39	86.0594	80.6901
												5.4	80.9515	82.7182
												5.41	81.8885	86.0108
												5.42	84.1193	85.8051
												5.43	82.7836	82.3064
												5.44	84.2909	81.8303
												5.45	82.7591	83.4025
												5.46	81.6634	84.3139
												5.47	84.8076	87.0122
												5.48	84.0311	84.4451
												5.49	82.534	81.0704
												5.5	83.9477	81.9012
												5.51	81.7868	86.209
												5.52	83.002	85.1103
												5.53	82.6959	84.6581
												5.54	80.9505	83.9647
												5.55	83.2305	80.7917
												5.56	83.9038	86.7469
												5.57	85.1204	85.9378
												5.58	86.326	88.0787
												5.59	80.8189	83.8067
												5.6	83.9376	83.4911
												5.61	84.7247	81.3311
												5.62	81.8847	85.5944
												5.63	84.1429	86.3254
												5.64	82.4424	87.912
												5.65	83.9197	80.3489
												5.66	86.8171	80.9255
												5.67	82.2775	85.4953
												5.68	85.7379	87.4648
												5.69	86.579	85.9508
												5.7	84.2986	82.2472
												5.71	88.1244	80.3225
												5.72	80.5702	82.6434
												5.73	83.807	85.8518
												5.74	86.2807	87.7432
												5.75	82.1614	85.3652
												5.76	90.1474	80.1583
												5.77	85.0549	81.937
												5.78	82.9928	87.0506
												5.79	87.9012	85.1468
												5.8	80.9404	83.6983
												5.81	87.3522	85.389
												5.82	84.516	80.115
												5.83	85.0004	86.6692
												5.84	92.4514	87.6922
												5.85	82.6376	86.4772
												5.86	86.3192	84.8547
												5.87	89.1549	80.6402
												5.88	80.8806	83.9531
												5.89	82.559	87.3116
												5.9	80.295	86.282
												5.91	84.544	83.3248
												5.92	88.7375	82.6712
												5.93	80.1904	81.5657
												5.94	89.3159	86.0159
												5.95	88.9433	87.2215
												5.96	80.3644	86.3311
												5.97	88.8117	82.5555
												5.98	86.5144	81.428
												5.99	84.1328	83.4138
												6	86.7371	85.1544
												6.01	80.8026	87.8499
												6.02	89.1954	83.1325
												6.03	87.5064	80.8167
												6.04	82.56	83.96
												6.05	91.3553	84.2564
												6.06	84.0533	83.6581
												6.07	89.8534	84.49
												6.08	88.7862	81.2693
												6.09	82.6308	80.7252
												6.1	86.7834	85.7874
												6.11	86.701	85.7914
												6.12	81.9049	83.0844
												6.13	87.0861	82.8664
												6.14	82.2264	80.3424
												6.15	87.3777	84.2807
												6.16	89.3723	84.5702
												6.17	80.9221	85.1797
												6.18	90.0172	80.8228
												6.19	88.5056	80.0918
												6.2	80.6073	81.3893
												6.21	88.4921	83.9517
												6.22	82.5532	83.4955
												6.23	85.3489	83.665
												6.24	87.9571	81.7259
												6.25	83.4927	80.9822
												6.26	89.5854	83.5128
												6.27	86.3539	82.4543
												6.28	82.2303	83.4521
												6.29	91.4074	81.5357
												6.3	83.3225	82.853
												6.31	85.0568	82.66
												6.32	91.6089	82.0772
												6.33	81.7059	80.8933
												6.34	90.5884	80.3051
												6.35	87.5373	81.4348
												6.36	85.8975	82.2522
												6.37	88.1099	84.948
												6.38	85.5369	82.7591
												6.39	83.979	80.1898
												6.4	87.0909	82.425
												6.41	81.1298	82.1665
												6.42	88.5138	81.6297
												6.43	87.0075	81.4395
												6.44	84.2923	81.416
												6.45	90.0765	82.1871
												6.46	85.6965	83.6086
												6.47	85.4501	80.8687
												6.48	90.7865	83.165
												6.49	86.1226	80.2975
												6.5	83.4638	81.6008
												6.51	87.1473	84.3916
												6.52	80.255	83.0783
												6.53	86.5954	82.4988
												6.54	84.4379	81.1084
												6.55	82.4901	82.1618
												6.56	85.7153	81.753
												6.57	81.234	84.7687
												6.58	83.0642	81.9952
												6.59	88.9332	80.8734
												6.6	83.5496	84.0348
												6.61	85.8922	84.2904
												6.62	86.9511	83.755
												6.63	80.6232	83.9506
												6.64	85.5706	82.1098
												6.65	85.7273	80.8007
												6.66	80.6435	82.4514
												6.67	86.1288	85.2343
												6.68	85.4092	83.823
												6.69	81.8876	82.6571
												6.7	85.3224	81.0003
												6.71	81.8061	83.6249
												6.72	82.7962	85.8897
												6.73	84.463	85.9707
												6.74	81.4403	81.9905
												6.75	82.599	80.6724
												6.76	86.2696	81.6311
												6.77	81.0402	84.8146
												6.78	84.1391	85.8742
												6.79	80.8228	84.3746
												6.8	82.3272	81.3098
												6.81	83.3968	83.5815
												6.82	83.8513	85.4447
												6.83	82.4245	85.1559
												6.84	84.3632	86.0842
												6.85	81.3492	82.0729
												6.86	84.4075	82.7786
												6.87	85.0867	85.6757
												6.88	80.1461	87.5147
												6.89	84.2061	85.1421
												6.9	86.3438	83.3281
												6.91	82.7889	80.0051
												6.92	82.0201	85.9729
												6.93	84.8544	88.5534
												6.94	81.5458	86.026
												6.95	82.9331	83.8494
												6.96	82.7417	81.7002
												6.97	81.3892	83.6545
												6.98	83.4305	86.0933
												6.99	80.4328	86.2509
												7	81.2137	87.9171
												7.01	83.7669	81.9973
												7.02	84.8775	83.4372
												7.03	82.7181	84.6433
												7.04	84.0962	85.4028
												7.05	87.398	86.2552
												7.06	85.1484	84.7785
												7.07	83.2811	80.6673
												7.08	85.3026	86.5079
												7.09	80.3114	86.137
												7.1	82.8627	84.7069
												7.11	81.4528	84.7694
												7.12	82.3248	80.0217
												7.13	85.0597	84.5164
												7.14	81.8673	89.0465
												7.15	81.1568	87.1359
												7.16	85.7774	83.3787
												7.17	83.6633	81.1449
												7.18	81.4769	83.4654
												7.19	86.5665	85.9812
												7.2	81.7598	87.3188
												7.21	81.5593	85.1085
												7.22	85.3316	81.0867
												7.23	84.0027	82.4966
												7.24	84.1718	85.0387
												7.25	86.071	88.1033
												7.26	82.8521	85.128
												7.27	86.5029	83.5247
												7.28	86.2233	80.6178
												7.29	83.9231	85.0507
												7.3	85.3865	87.1626
												7.31	88.066	83.6842
												7.32	83.9106	83.0096
												7.33	81.8399	81.4558
												7.34	82.3792	85.0463
												7.35	80.7611	85.7065
												7.36	84.4172	86.8152
												7.37	82.8333	81.8173
												7.38	80.0921	80.1844
												7.39	86.4995	83.8985
												7.4	83.4035	85.3276
												7.41	82.787	83.7174
												7.42	88.0183	86.2885
												7.43	88.1673	80.1797
												7.44	80.2126	81.8781
												7.45	87.5199	85.0659
												7.46	87.8549	83.5923
												7.47	82.2809	83.3082
												7.48	84.8394	81.5462
												7.49	85.2516	82.9235
												7.5	82.9181	84.6758
												7.51	85.9196	84.0435
												7.52	83.1119	82.1792
												7.53	84.9937	81.2595
												7.54	86.7106	81.5147
												7.55	84.9951	83.8045
												7.56	82.8227	84.3146
												7.57	88.0458	81.903
												7.58	86.4127	81.5722
												7.59	81.2957	80.8199
												7.6	89.0624	81.9449
												7.61	87.25	82.8491
												7.62	81.462	83.0739
												7.63	89.5343	81.5339
												7.64	87.0331	83.2945
												7.65	84.0586	82.3599
												7.66	88.8671	81.1586
												7.67	82.6627	83.1336
												7.68	86.0083	80.4396
												7.69	88.0159	80.239
												7.7	82.078	83.7398
												7.71	86.8981	81.6575
												7.72	89.9599	80.795
												7.73	82.1681	81.0903
												7.74	88.522	82.1474
												7.75	89.7049	83.7427
												7.76	84.9855	81.6879
												7.77	84.9021	83.2908
												7.78	92.8409	80.5734
												7.79	85.1156	82.7645
												7.8	84.9956	81.6221
												7.81	88.189	81.5643
												7.82	84.3352	82.947
												7.83	84.6746	80.7747
												7.84	87.8385	81.0639
												7.85	82.7162	84.2488
												7.86	86.3337	82.8961
												7.87	89.9854	81.1489
												7.88	85.7548	81.5549
												7.89	85.869	82.7666
												7.9	91.778	81.8477
												7.91	84.4683	84.1856
												7.92	84.0595	83.1603
												7.93	90.4911	80.7823
												7.94	84.1188	83.3617
												7.95	84.209	82.9279
												7.96	87.974	83.1332
												7.97	83.644	82.6445
												7.98	84.8105	81.0531
												7.99	88.1171	82.7847
												8	84.247	83.7792
												8.01	84.1241	84.0265
												8.02	88.6151	81.4106
												8.03	85.575	80.1175
												8.04	83.4397	83.1444
												8.05	89.0359	84.3526
												8.06	85.7485	84.717
												8.07	81.6167	84.6075
												8.08	90.8179	81.3267
												8.09	85.8623	84.1097
												8.1	80.7529	83.3718
												8.11	86.6624	86.5697
												8.12	83.619	83.806
												8.13	80.3466	80.6326
												8.14	84.9879	84.05
												8.15	81.6856	84.2929
												8.16	84.7773	85.4769
												8.17	90.359	84.4126
												8.18	85.6863	81.8477
												8.19	81.0161	80.1891
												8.2	89.9753	85.8977
												8.21	86.607	85.8236
												8.22	80.1142	85.94
												8.23	87.4842	81.6973
												8.24	85.2284	81.3452
												8.25	82.2843	84.4437
												8.26	84.8226	86.9522
												8.27	86.3245	86.654
												8.28	80.9679	82.7157
												8.29	84.3401	81.471
												8.3	84.7724	83.6354
												8.31	81.4181	88.4398
												8.32	83.3163	87.9547
												8.33	86.0102	84.8479
												8.34	82.3387	81.0487
												8.35	85.3113	84.2134
												8.36	85.8223	87.1749
												8.37	85.6974	85.7213
												8.38	82.8126	83.2019
												8.39	82.3142	83.0403
												8.4	85.2988	83.6401
												8.41	81.5347	87.3781
												8.42	81.8929	88.1875
												8.43	83.3833	83.2409
												8.44	81.2031	82.8411
												8.45	80.7544	80.9334
												8.46	80.3456	86.2064
												8.47	81.837	88.7789
												8.48	83.3066	85.0988
												8.49	83.4792	83.904
												8.5	82.9335	81.0289
												8.51	84.6105	86.2408
												8.52	85.8893	85.5861
												8.53	82.4751	85.5767
												8.54	84.6114	83.254
												8.55	85.1812	80.197
												8.56	83.9149	84.1426
												8.57	82.6477	86.7953
												8.58	81.5916	88.1546
												8.59	83.6252	85.9273
												8.6	82.908	82.023
												8.61	83.1765	84.1718
												8.62	83.0584	86.3973
												8.63	81.4282	86.6496
												8.64	82.9229	85.2314
												8.65	82.3421	80.6666
												8.66	81.9416	82.8675
												8.67	81.3463	85.4035
												8.68	82.2057	86.1663
												8.69	83.0111	85.7101
												8.7	81.8591	83.0493
												8.71	82.2973	80.513
												8.72	83.2295	83.194
												8.73	81.4162	85.5478
												8.74	81.8558	85.6851
												8.75	83.1856	84.2893
												8.76	82.13	80.0448
												8.77	83.054	83.1466
												8.78	82.6125	86.6619
												8.79	82.3691	85.282
												8.8	81.5916	82.5816
												8.81	83.752	81.1214
												8.82	83.7457	80.2494
												8.83	83.054	85.1049
												8.84	81.9049	85.7896
												8.85	84.6992	83.8805
												8.86	83.3852	82.3542
												8.87	82.1079	80.9229
												8.88	83.3717	82.8104
												8.89	86.3819	85.2636
												8.9	82.5296	84.2022
												8.91	82.9764	81.5563
												8.92	85.0587	82.4373
												8.93	81.5955	82.1875
												8.94	83.3413	83.6766
												8.95	85.3909	83.2464
												8.96	80.926	82.5208
												8.97	83.296	81.176
												8.98	84.5367	82.6463
												8.99	81.93	82.8404
												9	83.6344	81.4511
												9.01	86.5761	80.5885
												9.02	87.879	80.9153
												9.03	80.2613	82.9376
												9.04	86.3298	82.8089
												9.05	86.9381	82.0816
												9.06	80.3996	80.8206
												9.07	80.8324	80.3207
												9.08	85.6617	82.3979
												9.09	83.9395	82.2338
												9.1	82.5479	82.6889
												9.11	86.4937	82.4196
												9.12	85.388	80.1251
												9.13	83.9491	81.2107
												9.14	87.6934	81.9977
												9.15	88.6045	80.5824
												9.16	82.0158	80.4302
												9.17	87.7831	80.0647
												9.18	89.6321	83.0045
												9.19	85.2935	84.9328
												9.2	82.5108	81.6958
												9.21	84.9262	81.445
												9.22	85.5186	80.7913
												9.23	83.9385	83.7702
												9.24	87.4206	83.075
												9.25	84.0036	84.1765
												9.26	82.52	82.6683
												9.27	86.6986	80.0553
												9.28	89.8779	83.0978
												9.29	83.0208	83.3704
												9.3	84.9807	82.1893
												9.31	90.9013	81.8452
												9.32	86.3534	80.3156
												9.33	83.1215	83.3649
												9.34	89.1462	85.4614
												9.35	85.0612	84.683
												9.36	81.5916	82.279
												9.37	91.0589	80.6026
												9.38	87.986	81.976
												9.39	82.3951	82.7186
												9.4	88.5885	86.4776
												9.41	87.626	82.6166
												9.42	84.7454	80.3073
												9.43	86.3568	83.6223
												9.44	88.2723	85.1624
												9.45	86.1881	85.1902
												9.46	83.9636	86.2643
												9.47	87.0027	81.5744
												9.48	86.9858	82.1857
												9.49	80.4545	84.478
												9.5	87.1618	85.2379
												9.51	91.8928	86.6966
												9.52	81.7941	82.8408
												9.53	85.2911	80.0672
												9.54	88.8233	83.5934
												9.55	84.3251	86.5958
												9.56	80.3871	85.7863
												9.57	89.5521	83.2995
												9.58	85.1802	80.3366
												9.59	82.3368	83.3176
												9.6	86.5973	85.9902
												9.61	86.9695	88.1022
												9.62	83.7544	84.5923
												9.63	86.6311	81.6763
												9.64	87.9282	81.1901
												9.65	84.4538	84.3465
												9.66	82.292	88.1651
												9.67	88.8291	85.0977
												9.68	88.1056	82.8082
												9.69	80.4044	81.925
												9.7	88.1523	85.6497
												9.71	89.7902	86.9197
												9.72	81.0802	86.5123
												9.73	86.2917	85.2661
												9.74	89.4282	80.4273
												9.75	87.4303	84.7148
												9.76	80.1943	87.7338
												9.77	88.2781	85.7737
												9.78	88.0198	84.5106
												9.79	80.0501	82.4413
												9.8	84.8327	83.4741
												9.81	87.4245	85.9346
												9.82	84.0889	88.0541
												9.83	83.5447	84.8208
												9.84	85.9538	82.6636
												9.85	87.892	82.0754
												9.86	81.0146	85.7831
												9.87	82.438	85.0886
												9.88	88.7891	87.8593
												9.89	82.3373	83.2305
												9.9	87.3739	80.6395
												9.91	87.9566	83.0371
												9.92	83.9737	87.7197
												9.93	80.8074	85.0326
												9.94	85.9201	85.9338
												9.95	88.321	80.1732
												9.96	80.9761	83.8956
												9.97	82.5287	86.2646
												9.98	86.8798	87.1912
												9.99	82.9634	85.576
												10	80.1027	82.168

## Sheet: Sound data
	g	g	g	g			g	g											g	g					g	g									B	A
	0.0720974	0.153221	0.230704	0.0939447		0	0.121757	0.118371										0	0.160728	0.083003	30	2.49009			0.230704	0.0939447			2.49009	80	82.4901			0	86.4291	82.4901
	0.121757	0.118371	0.0588299	0.0550341		1	0.160728	0.083003										1	0.202037	0.100813	30	3.0244		1	0.0588299	0.0550341			3.0244	80	83.0244			0.01	88.0815	83.0244
	0.160065	0.140833	0.192035	0.156703		2	0.230704	0.0939447										2	0.0588299	0.0550341	30	1.65102		2	0.192035	0.156703			1.65102	80	81.651			0.02	82.3532	81.651
	0.160728	0.083003	0.164717	0.0749172		3	0.202037	0.100813										3	0.288173	0.0492137	30	1.47641		3	0.164717	0.0749172			1.47641	80	81.4764			0.03	91.5269	81.4764
	0.173525	0.00526601	0.000469965	0.136446		4	0.0377538	0.0732301										4	0.0863168	0.0896427	30	2.68928		4	0.000469965	0.136446			2.68928	80	82.6893			0.04	83.4527	82.6893
	0.230704	0.0939447	0.137977	0.207098		5	0.0588299	0.0550341										5	0.164717	0.0749172	30	2.24752		5	0.137977	0.207098			2.24752	80	82.2475			0.05	86.5887	82.2475
	0.204507	0.156101	0.030849	0.150606		6	0.270989	0.109164										6	0.0901489	0.150365	30	4.51094		6	0.030849	0.150606			4.51094	80	84.5109			0.06	83.606	84.5109
	0.202037	0.100813	0.223233	0.121938		7	0.288173	0.0492137										7	0.0101344	0.119648	30	3.58945		7	0.223233	0.121938			3.58945	80	83.5894			0.07	80.4054	83.5894
	0.110032	0.0915949	0.0596614	0.0130024		8	0.192035	0.156703										8	0.137977	0.207098	30	6.21293		8	0.0596614	0.0130024			6.21293	80	86.2129			0.08	85.5191	86.2129
	0.0377538	0.0732301	0.147135	0.0684341		9	0.0863168	0.0896427										9	0.0548292	0.195252	30	5.85757		9	0.147135	0.0684341			5.85757	80	85.8576			0.09	82.1932	85.8576
	0.122046	0.0151714	0.198578	0.0935109		10	0.0837863	0.0694825										10	0.133723	0.0362234	30	1.0867		10	0.198578	0.0935109			1.0867	80	81.0867			0.1	85.3489	81.0867
	0.0588299	0.0550341	0.0312105	0.140471		11	0.164717	0.0749172										11	0.223233	0.121938	30	3.65813		11	0.0312105	0.140471			3.65813	80	83.6581			0.11	88.9293	83.6581
	0.153715	0.132229	0.1511	0.239079		12	0.216798	0.0218594										12	0.0795325	0.117949	30	3.53847		12	0.1511	0.239079			3.53847	80	83.5385			0.12	83.1813	83.5385
	0.270989	0.109164	0.00555522	0.13723		13	0.0901489	0.150365										13	0.228487	0.126348	30	3.79045		13	0.00555522	0.13723			3.79045	80	83.7904			0.13	89.1395	83.7904
	0.139387	0.0380912	0.162523	0.16209		14	0.000469965	0.136446										14	0.147135	0.0684341	30	2.05302		14	0.162523	0.16209			2.05302	80	82.053			0.14	85.8854	82.053
	0.288173	0.0492137	0.221064	0.141544		15	0.0101344	0.119648										15	0.0567332	0.0853046	30	2.55914		15	0.221064	0.141544			2.55914	80	82.5591			0.15	82.2693	82.5591
	0.12142	0.0305959	0.122757	0.128951		16	0.186865	0.140194										16	0.21099	0.173417	30	5.20251		16	0.122757	0.128951			5.20251	80	85.2025			0.16	88.4396	85.2025
	0.192035	0.156703	0.186395	0.154401		17	0.137977	0.207098										17	0.0312105	0.140471	30	4.21414		17	0.186395	0.154401			4.21414	80	84.2141			0.17	81.2484	84.2141
	0.0451528	0.205073	0.0193047	0.0634814		18	0.0648672	0.00526601										18	0.100163	0.0180274	30	0.540821		18	0.0193047	0.0634814			0.540821	80	80.5408			0.18	84.0065	80.5408
	0.0863168	0.0896427	0.124529	0.00715792		19	0.0548292	0.195252										19	0.0984154	0.178695	30	5.36085		19	0.124529	0.00715792			5.36085	80	85.3609			0.19	83.9366	85.3609
	0.00601314	0.0622763	0.112322	0.0130024		20	0.030849	0.150606										20	0.00555522	0.13723	30	4.11689		20	0.112322	0.0130024			4.11689	80	84.1169			0.2	80.2222	84.1169
	0.0837863	0.0694825	0.146617	0.162909		21	0.133723	0.0362234										21	0.199108	0.00333795	30	0.100139		21	0.146617	0.162909			0.100139	80	80.1001			0.21	87.9643	80.1001
	0.0914383	0.112406	0.193975	0.147388		22	0.173489	0.174321										22	0.104971	0.109152	30	3.27457		22	0.193975	0.147388			3.27457	80	83.2746			0.22	84.1988	83.2746
	0.164717	0.0749172	0.069856	0.198036		23	0.223233	0.121938										23	0.221064	0.141544	30	4.24631		23	0.069856	0.198036			4.24631	80	84.2463			0.23	88.8426	84.2463
	0.182913	0.162427	0.119708	0.218606		24	0.125697	0.0284509										24	0.18889	0.0848346	30	2.54504		24	0.119708	0.218606			2.54504	80	82.545			0.24	87.5556	82.545
	0.216798	0.0218594	0.0203049	0.259999		25	0.0795325	0.117949										25	0.00191601	0.112105	30	3.36314		25	0.0203049	0.259999			3.36314	80	83.3631			0.25	80.0766	83.3631
	0.230753	0.05836	0.148702	0.176948		26	0.0596614	0.0130024										26	0.186395	0.154401	30	4.63204		26	0.148702	0.176948			4.63204	80	84.632			0.26	87.4558	84.632
	0.0901489	0.150365	0.0879075	0.192902		27	0.228487	0.126348										27	0.0616979	0.262469	30	7.87408		27	0.0879075	0.192902			7.87408	80	87.8741			0.27	82.4679	87.8741
	0.241887	0.0570826	0.162234	0.0262698		28	0.232922	0.0906791										28	0.0264867	0.228776	30	6.86329		28	0.162234	0.0262698			6.86329	80	86.8633			0.28	81.0595	86.8633
	0.000469965	0.136446	0.159872	0.0472375		29	0.147135	0.0684341										29	0.124529	0.00715792	30	0.214738		29	0.159872	0.0472375			0.214738	80	80.2147			0.29	84.9811	80.2147
	0.0918118	0.13876	0.0455625	0.0952341		30	0.073664	0.192011										30	0.0967645	0.226981	30	6.80943		30	0.0455625	0.0952341			6.80943	80	86.8094			0.3	83.8706	86.8094
	0.0101344	0.119648	0.0965115	0.257288		31	0.0567332	0.0853046										31	0.136061	0.231681	30	6.95042		31	0.0965115	0.257288			6.95042	80	86.9504			0.31	85.4424	86.9504
	0.0993192	0.00138579	0.0959692	0.156944		32	0.198578	0.0935109										32	0.146617	0.162909	30	4.88727		32	0.0959692	0.156944			4.88727	80	84.8873			0.32	85.8647	84.8873
	0.186865	0.140194	0.0990782	0.29462		33	0.21099	0.173417										33	0.00694102	0.0486353	30	1.45906		33	0.0990782	0.29462			1.45906	80	81.4591			0.33	80.2776	81.4591
	0.180611	0.131325	0.140676	0.283075		34	0.112551	0.0586853										34	0.0877388	0.175948	30	5.27843		34	0.140676	0.283075			5.27843	80	85.2784			0.34	83.5096	85.2784
	0.137977	0.207098	0.10996	0.171224		35	0.0312105	0.140471										35	0.069856	0.198036	30	5.94108		35	0.10996	0.171224			5.94108	80	85.9411			0.35	82.7942	85.9411
	0.225209	0.0639875	0.100223	0.124854		36	0.0433211	0.223522										36	0.09903	0.119672	30	3.59017		36	0.100223	0.124854			3.59017	80	83.5902			0.36	83.9612	83.5902
	0.0648672	0.00526601	0.0538049	0.0904622		37	0.100163	0.0180274										37	0.0750497	0.140363	30	4.21088		37	0.0538049	0.0904622			4.21088	80	84.2109			0.37	83.002	84.2109
	0.172706	0.124203	0.101091	0.0765801		38	0.1511	0.239079										38	0.0203049	0.259999	30	7.79997		38	0.101091	0.0765801			7.79997	80	87.8			0.38	80.8122	87.8
	0.0548292	0.195252	0.0771947	0.0543472		39	0.0984154	0.178695										39	0.0633006	0.213412	30	6.40236		39	0.0771947	0.0543472			6.40236	80	86.4024			0.39	82.532	86.4024
	0.0161596	0.180454	0.2037	0.146328		40	0.0847864	0.054781										40	0.130662	0.0362837	30	1.08851		40	0.2037	0.146328			1.08851	80	81.0885			0.4	85.2265	81.0885
	0.030849	0.150606	0.151172	0.235573		41	0.00555522	0.13723										41	0.0879075	0.192902	30	5.78707		41	0.151172	0.235573			5.78707	80	85.7871			0.41	83.5163	85.7871
	0.0759776	0.0219678	0.0428752	0.235814		42	0.0780864	0.140315										42	0.206869	0.170272	30	5.10815		42	0.0428752	0.235814			5.10815	80	85.1082			0.42	88.2748	85.1082
	0.133723	0.0362234	0.104007	0.232705		43	0.199108	0.00333795										43	0.0406218	0.171658	30	5.14973		43	0.104007	0.232705			5.14973	80	85.1497			0.43	81.6249	85.1497
	0.141062	0.115358	0.140062	0.210978		44	0.162523	0.16209										44	0.159872	0.0472375	30	1.41712		44	0.140062	0.210978			1.41712	80	81.4171			0.44	86.3949	81.4171
	0.173489	0.174321	0.037079	0.164837		45	0.104971	0.109152										45	0.106393	0.154414	30	4.63241		45	0.037079	0.164837			4.63241	80	84.6324			0.45	84.2557	84.6324
	0.147328	0.139796	0.107634	0.0550582		46	0.0348979	0.0859915										46	0.115611	0.26641	30	7.99229		46	0.107634	0.0550582			7.99229	80	87.9923			0.46	84.6245	87.9923
	0.223233	0.121938	0.10232	0.0491053		47	0.221064	0.141544										47	0.0965115	0.257288	30	7.71863		47	0.10232	0.0491053			7.71863	80	87.7186			0.47	83.8605	87.7186
	0.103874	0.0261975	0.154739	0.159451		48	0.228559	0.0128457										48	0.017461	0.0171236	30	0.513708		48	0.154739	0.159451			0.513708	80	80.5137			0.48	80.6984	80.5137
	0.125697	0.0284509	0.0373441	0.226547		49	0.18889	0.0848346										49	0.134217	0.228547	30	6.85642		49	0.0373441	0.226547			6.85642	80	86.8564			0.49	85.3687	86.8564
	0.0348256	0.213015	0.0881485	0.280316		50	0.122757	0.128951										50	0.0990782	0.29462	30	8.83859		50	0.0881485	0.280316			8.83859	80	88.8386			0.5	83.9631	88.8386
	0.0795325	0.117949	0.141014	0.205543		51	0.00191601	0.112105										51	0.0186178	0.113478	30	3.40435		51	0.141014	0.205543			3.40435	80	83.4044			0.51	80.7447	83.4044
	0.134639	0.11519	0.0737122	0.126192		52	0.0978129	0.15827										52	0.176526	0.00598904	30	0.179671		52	0.0737122	0.126192			0.179671	80	80.1797			0.52	87.061	80.1797
	0.0596614	0.0130024	0.157077	0.0309213		53	0.186395	0.154401										53	0.10996	0.171224	30	5.13671		53	0.157077	0.0309213			5.13671	80	85.1367			0.53	84.3984	85.1367
	0.085148	0.136254	0.0359945	0.0220522		54	0.0771586	0.0152678										54	0.0894017	0.304778	30	9.14334		54	0.0359945	0.0220522			9.14334	80	89.1433			0.54	83.5761	89.1433
	0.228487	0.126348	0.161668	0.0259686		55	0.0616979	0.262469										55	0.0874978	0.204567	30	6.13702		55	0.161668	0.0259686			6.13702	80	86.137			0.55	83.4999	86.137
	0.0831114	0.259577	0.145195	0.129927		56	0.0193047	0.0634814										56	0.0538049	0.0904622	30	2.71387		56	0.145195	0.129927			2.71387	80	82.7139			0.56	82.1522	82.7139
	0.232922	0.0906791	0.124504	0.0860517		57	0.0264867	0.228776										57	0.108357	0.226897	30	6.8069		57	0.124504	0.0860517			6.8069	80	86.8069			0.57	84.3343	86.8069
	0.169705	0.155293	0.189275	0.172212		58	0.132494	0.238501										58	0.0520335	0.269133	30	8.07399		58	0.189275	0.172212			8.07399	80	88.074			0.58	82.0813	88.074
	0.147135	0.0684341	0.0137133	0.175309		59	0.124529	0.00715792										59	0.0771947	0.0543472	30	1.63042		59	0.0137133	0.175309			1.63042	80	81.6304			0.59	83.0878	81.6304
	0.109176	0.0708803	0.152739	0.158282		60	0.112141	0.162873										60	0.176514	0.189504	30	5.68513		60	0.152739	0.158282			5.68513	80	85.6851			0.6	87.0606	85.6851
	0.073664	0.192011	0.126505	0.0632765		61	0.0967645	0.226981										61	0.074146	0.191493	30	5.74478		61	0.126505	0.0632765			5.74478	80	85.7448			0.61	82.9658	85.7448
	0.00196421	0.161981	0.117407	0.019606		62	0.112322	0.0130024										62	0.151172	0.235573	30	7.06718		62	0.117407	0.019606			7.06718	80	87.0672			0.62	86.0469	87.0672
	0.0567332	0.0853046	0.251624	0.0460927		63	0.136061	0.231681										63	0.166476	0.0643852	30	1.93155		63	0.251624	0.0460927			1.93155	80	81.9316			0.63	86.659	81.9316
	0.0699404	0.0131711	0.0433332	0.0596253		64	0.224282	0.127119										64	0.100645	0.11137	30	3.34109		64	0.0433332	0.0596253			3.34109	80	83.3411			0.64	84.0258	83.3411
	0.198578	0.0935109	0.148268	0.103597		65	0.146617	0.162909										65	0.104007	0.232705	30	6.98114		65	0.148268	0.103597			6.98114	80	86.9811			0.65	84.1603	86.9811
	0.191697	0.0732181	0.154281	0.102561		66	0.0891848	0.151015										66	0.0283666	0.245093	30	7.35278		66	0.154281	0.102561			7.35278	80	87.3528			0.66	81.1347	87.3528
	0.21099	0.173417	0.0323191	0.137543		67	0.00694102	0.0486353										67	0.0777129	0.0944991	30	2.83497		67	0.0323191	0.137543			2.83497	80	82.835			0.67	83.1085	82.835
	0.347473	0.225113	0.262758	0.162053		68	0.193975	0.147388										68	0.037079	0.164837	30	4.94511		68	0.262758	0.162053			4.94511	80	84.9451			0.68	81.4832	84.9451
	0.112551	0.0586853	0.0199434	0.130192		69	0.0877388	0.175948										69	0.0893656	0.241779	30	7.25336		69	0.0199434	0.130192			7.25336	80	87.2534			0.69	83.5746	87.2534
	0.156342	0.000710972	0.207857	0.0752305		70	0.144303	0.0162198										70	0.150087	0.142411	30	4.27234		70	0.207857	0.0752305			4.27234	80	84.2723			0.7	86.0035	84.2723
	0.0312105	0.140471	0.182864	0.0443936		71	0.069856	0.198036										71	0.10232	0.0491053	30	1.47316		71	0.182864	0.0443936			1.47316	80	81.4732			0.71	84.0928	81.4732
	0.0155209	0.1645	0.0723987	0.043767		72	0.0184973	0.145111										72	0.132313	0.0914142	30	2.74242		72	0.0723987	0.043767			2.74242	80	82.7424			0.72	85.2925	82.7424
	0.0433211	0.223522	0.240538	0.0993313		73	0.09903	0.119672										73	0.149135	0.161427	30	4.84281		73	0.240538	0.0993313			4.84281	80	84.8428			0.73	85.9654	84.8428
	0.0987046	0.130433	0.110984	0.10867		74	0.119708	0.218606										74	0.0373441	0.226547	30	6.79641		74	0.110984	0.10867			6.79641	80	86.7964			0.74	81.4938	86.7964
	0.100163	0.0180274	0.153546	0.178816		75	0.0750497	0.140363										75	0.0829789	0.121335	30	3.64006		75	0.153546	0.178816			3.64006	80	83.6401			0.75	83.3192	83.6401
	0.240706	0.0943303	0.209978	0.188914		76	0.0878713	0.169597										76	0.0628909	0.134699	30	4.04097		76	0.209978	0.188914			4.04097	80	84.041			0.76	82.5156	84.041
	0.1511	0.239079	0.0116045	0.0765801		77	0.0203049	0.259999										77	0.141014	0.205543	30	6.1663		77	0.0116045	0.0765801			6.1663	80	86.1663			0.77	85.6405	86.1663
	0.239176	0.126806	0.214364	0.0708321		78	0.0586371	0.071037										78	0.0457794	0.127541	30	3.82624		78	0.214364	0.0708321			3.82624	80	83.8262			0.78	81.8312	83.8262
	0.0984154	0.178695	0.234741	0.00824246		79	0.0633006	0.213412										79	0.0161475	0.0181599	30	0.544798		79	0.234741	0.00824246			0.544798	80	80.5448			0.79	80.6459	80.5448
	0.181262	0.00222932	0.0460686	0.0267639		80	0.148702	0.176948										80	0.157077	0.0309213	30	0.927638		80	0.0460686	0.0267639			0.927638	80	80.9276			0.8	86.2831	80.9276
	0.0847864	0.054781	0.235344	0.112081		81	0.130662	0.0362837										81	0.153498	0.170296	30	5.10888		81	0.235344	0.112081			5.10888	80	85.1089			0.81	86.1399	85.1089
	0.0379466	0.134976	0.00424173	0.0833404		82	0.0620594	0.212581										82	0.117756	0.188155	30	5.64464		82	0.00424173	0.0833404			5.64464	80	85.6446			0.82	84.7103	85.6446
	0.00555522	0.13723	0.224788	0.127409		83	0.0879075	0.192902										83	0.161668	0.0259686	30	0.779057		83	0.224788	0.127409			0.779057	80	80.7791			0.83	86.4667	80.7791
	0.138218	0.178334	0.25213	0.104224		84	0.114238	0.101187										84	0.0190757	0.121251	30	3.63753		84	0.25213	0.104224			3.63753	80	83.6375			0.84	80.763	83.6375
	0.0780864	0.140315	0.108008	0.0894138		85	0.206869	0.170272										85	0.166681	0.272085	30	8.16256		85	0.108008	0.0894138			8.16256	80	88.1626			0.85	86.6672	88.1626
	0.115033	0.0603965	0.280955	0.0648431		86	0.162234	0.0262698										86	0.124504	0.0860517	30	2.58155		86	0.280955	0.0648431			2.58155	80	82.5816			0.86	84.9802	82.5816
	0.199108	0.00333795	0.120793	0.00967645		87	0.0406218	0.171658										87	0.192818	0.0325842	30	0.977527		87	0.120793	0.00967645			0.977527	80	80.9775			0.87	87.7127	80.9775
	0.197048	0.14305	0.061481	0.00134964		88	0.0873291	0.169657										88	0.130494	0.0888956	30	2.66687		88	0.061481	0.00134964			2.66687	80	82.6669			0.88	85.2197	82.6669
	0.162523	0.16209	0.21969	0.0656384		89	0.159872	0.0472375										89	0.0137133	0.175309	30	5.25927		89	0.21969	0.0656384			5.25927	80	85.2593			0.89	80.5485	85.2593
	0.131723	0.145026	0.0402844	0.140242		90	0.0671206	0.263807										90	0.191179	0.143616	30	4.30849		90	0.0402844	0.140242			4.30849	80	84.3085			0.9	87.6472	84.3085
	0.104971	0.109152	0.211436	0.0548774		91	0.106393	0.154414										91	0.103368	0.0747967	30	2.2439		91	0.211436	0.0548774			2.2439	80	82.2439			0.91	84.1347	82.2439
	0.00585648	0.0408267	0.187166	0.158402		92	0.0455625	0.0952341										92	0.126505	0.0632765	30	1.8983		92	0.187166	0.158402			1.8983	80	81.8983			0.92	85.0602	81.8983
	0.0348979	0.0859915	0.0853769	0.18983		93	0.115611	0.26641										93	0.176755	0.156462	30	4.69386		93	0.0853769	0.18983			4.69386	80	84.6939			0.93	87.0702	84.6939
	0.0850516	0.216184	0.208869	0.0850516		94	0.09615	0.106525										94	0.00571188	0.228186	30	6.84558		94	0.208869	0.0850516			6.84558	80	86.8456			0.94	80.2285	86.8456
	0.221064	0.141544	0.179189	0.0310659		95	0.0965115	0.257288										95	0.251624	0.0460927	30	1.38278		95	0.179189	0.0310659			1.38278	80	81.3828			0.95	90.065	81.3828
	0.0787492	0.110538	0.113129	0.0757487		96	0.0575405	0.232958										96	0.0592879	0.109104	30	3.27312		96	0.113129	0.0757487			3.27312	80	83.2731			0.96	82.3715	83.2731
	0.228559	0.0128457	0.185467	0.13494		97	0.017461	0.0171236										97	0.139266	0.172128	30	5.16383		97	0.185467	0.13494			5.16383	80	85.1638			0.97	85.5706	85.1638
	0.0879557	0.128023	0.0142074	0.221618		98	0.0959692	0.156944										98	0.148268	0.103597	30	3.10791		98	0.0142074	0.221618			3.10791	80	83.1079			0.98	85.9307	83.1079
	0.18889	0.0848346	0.218787	0.231705		99	0.134217	0.228547										99	0.0815569	0.031813	30	0.95439		99	0.218787	0.231705			0.95439	80	80.9544			0.99	83.2623	80.9544
	0.111611	0.234621	0.200807	0.136217		100	0.0497199	0.00754354										100	0.15457	0.0349581	30	1.04874		100	0.200807	0.136217			1.04874	80	81.0487			1	86.1828	81.0487
	0.122757	0.128951	0.15069	0.141279		101	0.0990782	0.29462										101	0.0323191	0.137543	30	4.12629		101	0.15069	0.141279			4.12629	80	84.1263			1.01	81.2928	84.1263
	0.0432368	0.13694	0.258866	0.0503103		102	0.0586853	0.225788										102	0.108622	0.172839	30	5.18516		102	0.258866	0.0503103			5.18516	80	85.1852			1.02	84.3449	85.1852
	0.00191601	0.112105	0.0871483	0.0875098		103	0.0186178	0.113478										103	0.158595	0.0436344	30	1.30903		103	0.0871483	0.0875098			1.30903	80	81.309			1.03	86.3438	81.309
	0.00419353	0.0285955	0.154269	0.167548		104	0.140676	0.283075										104	0.0199434	0.130192	30	3.90577		104	0.154269	0.167548			3.90577	80	83.9058			1.04	80.7977	83.9058
	0.0978129	0.15827	0.130349	0.178502		105	0.176526	0.00598904										105	0.268121	0.128276	30	3.84829		105	0.130349	0.178502			3.84829	80	83.8483			1.05	90.7248	83.8483
	0.0887269	0.137917	0.0664699	0.222546		106	0.147882	0.143484										106	0.014352	0.103838	30	3.11514		106	0.0664699	0.222546			3.11514	80	83.1151			1.06	80.5741	83.1151
	0.186395	0.154401	0.156498	0.203205		107	0.10996	0.171224										107	0.182864	0.0443936	30	1.33181		107	0.156498	0.203205			1.33181	80	81.3318			1.07	87.3146	81.3318
	0.196855	0.0609147	0.109116	0.106899		108	0.00303669	0.0821354										108	0.0967043	0.0586733	30	1.7602		108	0.109116	0.106899			1.7602	80	81.7602			1.08	83.8682	81.7602
	0.0771586	0.0152678	0.101151	0.0663735		109	0.0894017	0.304778										109	0.123769	0.0652648	30	1.95795		109	0.101151	0.0663735			1.95795	80	81.9579			1.09	84.9508	81.9579
	0.205122	0.138495	0.180334	0.0440923		110	0.100223	0.124854										110	0.240538	0.0993313	30	2.97994		110	0.180334	0.0440923			2.97994	80	82.9799			1.1	89.6215	82.9799
	0.0616979	0.262469	0.101802	0.195831		111	0.0874978	0.204567										111	0.0711695	0.0533832	30	1.6015		111	0.101802	0.195831			1.6015	80	81.6015			1.11	82.8468	81.6015
	0.0549377	0.236055	0.152124	0.269675		112	0.0142074	0.204989										112	0.149328	0.0361752	30	1.08526		112	0.152124	0.269675			1.08526	80	81.0853			1.12	85.9731	81.0853
	0.0193047	0.0634814	0.189058	0.208062		113	0.0538049	0.0904622										113	0.153546	0.178816	30	5.36447		113	0.189058	0.208062			5.36447	80	85.3645			1.13	86.1418	85.3645
	0.0387781	0.0185817	0.0736157	0.21334		114	0.125396	0.250539										114	0.140001	0.109297	30	3.27891		114	0.0736157	0.21334			3.27891	80	83.2789			1.14	85.6001	83.2789
	0.0264867	0.228776	0.158571	0.15075		115	0.108357	0.226897										115	0.296403	0.0992228	30	2.97668		115	0.158571	0.15075			2.97668	80	82.9767			1.15	91.8561	82.9767
	0.0989577	0.247828	0.0805568	0.0452853		116	0.101091	0.0765801										116	0.0116045	0.0765801	30	2.2974		116	0.0805568	0.0452853			2.2974	80	82.2974			1.16	80.4642	82.2974
	0.132494	0.238501	0.131012	0.0825812		117	0.0520335	0.269133										117	0.236211	0.0849552	30	2.54865		117	0.131012	0.0825812			2.54865	80	82.5487			1.17	89.4485	82.5487
	0.205555	0.0560825	0.204411	0.158547		118	0.0419835	0.14458										118	0.150413	0.0679039	30	2.03712		118	0.204411	0.158547			2.03712	80	82.0371			1.18	86.0165	82.0371
	0.124529	0.00715792	0.0209436	0.245165		119	0.0771947	0.0543472										119	0.234741	0.00824246	30	0.247274		119	0.0209436	0.245165			0.247274	80	80.2473			1.19	89.3897	80.2473
	0.172284	0.0805809	0.150328	0.202651		120	0.125529	0.243116										120	0.20905	0.0615895	30	1.84768		120	0.150328	0.202651			1.84768	80	81.8477			1.2	88.362	81.8477
	0.112141	0.162873	0.0383925	0.18695		121	0.176514	0.189504										121	0.0957523	0.193903	30	5.81708		121	0.0383925	0.18695			5.81708	80	85.8171			1.21	83.8301	85.8171
	0.126348	0.154136	0.182973	0.19559		122	0.2037	0.146328										122	0.235344	0.112081	30	3.36242		122	0.182973	0.19559			3.36242	80	83.3624			1.22	89.4138	83.3624
	0.0967645	0.226981	0.158258	0.0425981		123	0.074146	0.191493										123	0.0898838	0.0412605	30	1.23781		123	0.158258	0.0425981			1.23781	80	81.2378			1.23	83.5954	81.2378
	0.0328011	0.070326	0.0656505	0.144677		124	0.0842442	0.0437188										124	0.164343	0.0294873	30	0.884618		124	0.0656505	0.144677			0.884618	80	80.8846			1.24	86.5737	80.8846
	0.112322	0.0130024	0.177201	0.140905		125	0.151172	0.235573										125	0.224788	0.127409	30	3.82226		125	0.177201	0.140905			3.82226	80	83.8223			1.25	88.9915	83.8223
	0.083003	0.231355	0.14311	0.276195		126	0.193637	0.103091										126	0.0345243	0.0847141	30	2.54142		126	0.14311	0.276195			2.54142	80	82.5414			1.26	81.381	82.5414
	0.136061	0.231681	0.00151835	0.276375		127	0.166476	0.0643852										127	0.205423	0.0123155	30	0.369465		127	0.00151835	0.276375			0.369465	80	80.3695			1.27	88.2169	80.3695
	0.141893	0.249515	0.122625	0.226812		128	0.0428752	0.235814										128	0.108008	0.0894138	30	2.68241		128	0.122625	0.226812			2.68241	80	82.6824			1.28	84.3203	82.6824
	0.224282	0.127119	0.0257999	0.0993795		129	0.100645	0.11137										129	0.311165	0.179129	30	5.37387		129	0.0257999	0.0993795			5.37387	80	85.3739			1.29	92.4466	85.3739
	0.103934	0.0566006	0.034922	0.0357414		130	0.110092	0.193625										130	0.136675	0.0652889	30	1.95867		130	0.034922	0.0357414			1.95867	80	81.9587			1.3	85.467	81.9587
	0.146617	0.162909	0.153799	0.195023		131	0.104007	0.232705										131	0.120793	0.00967645	30	0.290294		131	0.153799	0.195023			0.290294	80	80.2903			1.31	84.8317	80.2903
	0.0318853	0.207363	0.0115202	0.293403		132	0.110984	0.0500814										132	0.244574	0.0876062	30	2.62819		132	0.0115202	0.293403			2.62819	80	82.6282			1.32	89.783	82.6282
	0.0891848	0.151015	0.124866	0.264421		133	0.0283666	0.245093										133	0.00502501	0.181093	30	5.43279		133	0.124866	0.264421			5.43279	80	85.4328			1.33	80.201	85.4328
	0.0165572	0.141038	0.111333	0.209146		134	0.140062	0.210978										134	0.21969	0.0656384	30	1.96915		134	0.111333	0.209146			1.96915	80	81.9692			1.34	88.7876	81.9692
	0.00694102	0.0486353	0.00571188	0.131458		135	0.0777129	0.0944991										135	0.0158342	0.0016268	30	0.048804		135	0.00571188	0.131458			0.048804	80	80.0488			1.35	80.6334	80.0488
	0.0528168	0.0191962	0.0427427	0.024872		136	0.040188	0.294379										136	0.0886305	0.0145689	30	0.437067		136	0.0427427	0.024872			0.437067	80	80.4371			1.36	83.5452	80.4371
	0.193975	0.147388	0.0511779	0.077737		137	0.037079	0.164837										137	0.211436	0.0548774	30	1.64632		137	0.0511779	0.077737			1.64632	80	81.6463			1.37	88.4574	81.6463
	0.10485	0.238344	0.170597	0.15557		138	0.0171236	0.102561										138	0.0329578	0.0817016	30	2.45105		138	0.170597	0.15557			2.45105	80	82.451			1.38	81.3183	82.451
	0.0877388	0.175948	0.147207	0.249274		139	0.0893656	0.241779										139	0.324866	0.0155811	30	0.467434		139	0.147207	0.249274			0.467434	80	80.4674			1.39	92.9946	80.4674
	0.155004	0.150449	0.0195337	0.194806		140	0.107634	0.0550582										140	0.0853769	0.18983	30	5.69489		140	0.0195337	0.194806			5.69489	80	85.6949			1.4	83.4151	85.6949
	0.144303	0.0162198	0.0844972	0.108044		141	0.150087	0.142411										141	0.173513	0.167115	30	5.01344		141	0.0844972	0.108044			5.01344	80	85.0134			1.41	86.9405	85.0134
	0.0610472	0.130795	0.0699765	0.0928964		142	0.15686	0.190143										142	0.137712	0.04067	30	1.2201		142	0.0699765	0.0928964			1.2201	80	81.2201			1.42	85.5085	81.2201
	0.069856	0.198036	0.0691089	0.0444177		143	0.10232	0.0491053										143	0.179189	0.0310659	30	0.931976		143	0.0691089	0.0444177			0.931976	80	80.932			1.43	87.1676	80.932
	0.0295716	0.267868	0.0942821	0.152522		144	0.0207507	0.184913										144	0.238127	0.124227	30	3.72682		144	0.0942821	0.152522			3.72682	80	83.7268			1.44	89.5251	83.7268
	0.0184973	0.145111	0.0779539	0.150943		145	0.132313	0.0914142										145	0.0588299	0.205604	30	6.16811		145	0.0779539	0.150943			6.16811	80	86.1681			1.45	82.3532	86.1681
	0.0196421	0.114599	0.102488	0.212279		146	0.154739	0.159451										146	0.185467	0.13494	30	4.0482		146	0.102488	0.212279			4.0482	80	84.0482			1.46	87.4187	84.0482
	0.09903	0.119672	0.085883	0.157414		147	0.149135	0.161427										147	0.155209	0.0448636	30	1.34591		147	0.085883	0.157414			1.34591	80	81.3459			1.47	86.2084	81.3459
	0.150582	0.0859915	0.0236308	0.0539736		148	0.0689282	0.0906068										148	0.130855	0.180804	30	5.42412		148	0.0236308	0.0539736			5.42412	80	85.4241			1.48	85.2342	85.4241
	0.119708	0.218606	0.165644	0.0200398		149	0.0373441	0.226547										149	0.218787	0.231705	30	6.95114		149	0.165644	0.0200398			6.95114	80	86.9511			1.49	88.7515	86.9511
	0.257987	0.173754	0.0124119	0.0818944		150	0.164873	0.182636										150	0.0094475	0.142182	30	4.26547		150	0.0124119	0.0818944			4.26547	80	84.2655			1.5	80.3779	84.2655
	0.0750497	0.140363	0.124987	0.165632		151	0.0829789	0.121335										151	0.207977	0.00686871	30	0.206061		151	0.124987	0.165632			0.206061	80	80.2061			1.51	88.3191	80.2061
	0.133928	0.0275231	0.0855818	0.145773		152	0.0881485	0.280316										152	0.15069	0.141279	30	4.23836		152	0.0855818	0.145773			4.23836	80	84.2384			1.52	86.0276	84.2384
	0.0878713	0.169597	0.130963	0.138049		153	0.0628909	0.134699										153	0.215617	0.13594	30	4.07821		153	0.130963	0.138049			4.07821	80	84.0782			1.53	88.6247	84.0782
	0.0187504	0.191227	0.193252	0.150124		154	0.0375731	0.161403										154	0.188612	0.126384	30	3.79153		154	0.193252	0.150124			3.79153	80	83.7915			1.54	87.5445	83.7915
	0.0203049	0.259999	0.0288486	0.0256191		155	0.141014	0.205543										155	0.0871483	0.0875098	30	2.62529		155	0.0288486	0.0256191			2.62529	80	82.6253			1.55	83.4859	82.6253
	0.084437	0.135964	0.1454	0.0146894		156	0.10144	0.0580949										156	0.232801	0.171139	30	5.13418		156	0.1454	0.0146894			5.13418	80	85.1342			1.56	89.312	85.1342
	0.0586371	0.071037	0.117371	0.0769176		157	0.0457794	0.127541										157	0.0363801	0.272326	30	8.16979		157	0.117371	0.0769176			8.16979	80	88.1698			1.57	81.4552	88.1698
	0.0893776	0.0348617	0.0503706	0.0576611		158	0.0737122	0.126192										158	0.130349	0.178502	30	5.35507		158	0.0503706	0.0576611			5.35507	80	85.3551			1.58	85.214	85.3551
	0.0633006	0.213412	0.125155	0.102814		159	0.0161475	0.0181599										159	0.169115	0.0560101	30	1.6803		159	0.125155	0.102814			1.6803	80	81.6803			1.59	86.7646	81.6803
	0.271085	0.215063	0.0977768	0.169549		160	0.0633368	0.147593										160	0.0558053	0.113587	30	3.40761		160	0.0977768	0.169549			3.40761	80	83.4076			1.6	82.2322	83.4076
	0.148702	0.176948	0.11184	0.135278		161	0.157077	0.0309213										161	0.156498	0.203205	30	6.09616		161	0.11184	0.135278			6.09616	80	86.0962			1.61	86.2599	86.0962
	0.163331	0.0775442	0.149389	0.0231608		162	0.194095	0.153678										162	0.00118094	0.173574	30	5.20721		162	0.149389	0.0231608			5.20721	80	85.2072			1.62	80.0472	85.2072
	0.130662	0.0362837	0.0673134	0.000518166		163	0.153498	0.170296										163	0.238634	0.138338	30	4.15015		163	0.0673134	0.000518166			4.15015	80	84.1501			1.63	89.5453	84.1501
	0.00416943	0.129686	0.154956	0.116961		164	0.0359945	0.0220522										164	0.101151	0.0663735	30	1.9912		164	0.154956	0.116961			1.9912	80	81.9912			1.64	84.046	81.9912
	0.0620594	0.212581	0.222787	0.122179		165	0.117756	0.188155										165	0.151799	0.208688	30	6.26065		165	0.222787	0.122179			6.26065	80	86.2607			1.65	86.0719	86.2607
	0.0805086	0.252299	0.100946	0.0828222		166	0.145315	0.172308										166	0.203916	0.242815	30	7.28445		166	0.100946	0.0828222			7.28445	80	87.2845			1.66	88.1567	87.2845
	0.0879075	0.192902	0.209098	0.0867989		167	0.161668	0.0259686										167	0.101802	0.195831	30	5.87492		167	0.209098	0.0867989			5.87492	80	85.8749			1.67	84.0721	85.8749
	0.0882329	0.0447671	0.0416341	0.0231729		168	0.164512	0.188492										168	0.225872	0.0149666	30	0.448997		168	0.0416341	0.0231729			0.448997	80	80.449			1.68	89.0349	80.449
	0.114238	0.101187	0.171344	0.0774598		169	0.0190757	0.121251										169	0.0166536	0.194216	30	5.82648		169	0.171344	0.0774598			5.82648	80	85.8265			1.69	80.6661	85.8265
	0.11484	0.265747	0.254383	0.105212		170	0.145195	0.129927										170	0.189058	0.208062	30	6.24185		170	0.254383	0.105212			6.24185	80	86.2419			1.7	87.5623	86.2419
	0.206869	0.170272	0.0320902	0.0842924		171	0.166681	0.272085										171	0.145978	0.182491	30	5.47473		171	0.0320902	0.0842924			5.47473	80	85.4747			1.71	85.8391	85.4747
	0.153522	0.211255	0.182057	0.150003		172	0.138591	0.0886546										172	0.0282581	0.0506598	30	1.51979		172	0.182057	0.150003			1.51979	80	81.5198			1.72	81.1303	81.5198
	0.162234	0.0262698	0.133277	0.0909803		173	0.124504	0.0860517										173	0.158571	0.15075	30	4.52251		173	0.133277	0.0909803			4.52251	80	84.5225			1.73	86.3428	84.5225
	0.0521902	0.139917	0.00371152	0.0369465		174	0.0188227	0.166452										174	0.0420438	0.254142	30	7.62427		174	0.00371152	0.0369465			7.62427	80	87.6243			1.74	81.6818	87.6243
	0.0406218	0.171658	0.23485	0.00900163		175	0.192818	0.0325842										175	0.0704103	0.202928	30	6.08785		175	0.23485	0.00900163			6.08785	80	86.0879			1.75	82.8164	86.0879
	0.00386817	0.259192	0.0403447	0.0637947		176	0.189275	0.172212										176	0.131012	0.0825812	30	2.47744		176	0.0403447	0.0637947			2.47744	80	82.4774			1.76	85.2405	82.4774
	0.0873291	0.169657	0.20993	0.106634		177	0.130494	0.0888956										177	0.124589	0.113647	30	3.40941		177	0.20993	0.106634			3.40941	80	83.4094			1.77	84.9836	83.4094
	0.0215943	0.140857	0.313069	0.139507		178	0.12483	0.0537929										178	0.177984	0.164644	30	4.93933		178	0.313069	0.139507			4.93933	80	84.9393			1.78	87.1194	84.9393
	0.159872	0.0472375	0.036609	0.141869		179	0.0137133	0.175309										179	0.0209436	0.245165	30	7.35495		179	0.036609	0.141869			7.35495	80	87.3549			1.79	80.8377	87.3549
	0.144882	0.140785	0.277785	0.100102		180	0.104718	0.0974514										180	0.140303	0.155739	30	4.67217		180	0.277785	0.100102			4.67217	80	84.6722			1.8	85.6121	84.6722
	0.0671206	0.263807	0.196204	0.0261493		181	0.191179	0.143616										181	0.0696632	0.00154245	30	0.0462734		181	0.196204	0.0261493			0.0462734	80	80.0463			1.81	82.7865	80.0463
	0.108935	0.237477	0.193288	0.0783877		182	0.152739	0.158282										182	0.0383925	0.18695	30	5.60849		182	0.193288	0.0783877			5.60849	80	85.6085			1.82	81.5357	85.6085
	0.106393	0.154414	0.227945	0.0713864		183	0.103368	0.0747967										183	0.137796	0.252323	30	7.56968		183	0.227945	0.0713864			7.56968	80	87.5697			1.83	85.5118	87.5697
	0.0661445	0.0765801	0.0762186	0.135024		184	0.0429114	0.190504										184	0.0601916	0.0903296	30	2.70989		184	0.0762186	0.135024			2.70989	80	82.7099			1.84	82.4077	82.7099
	0.0455625	0.0952341	0.178141	0.215545		185	0.126505	0.0632765										185	0.158258	0.0425981	30	1.27794		185	0.178141	0.215545			1.27794	80	81.2779			1.85	86.3303	81.2779
	0.00128939	0.156727	0.228535	0.0907755		186	0.193541	0.16127										186	0.0581431	0.174297	30	5.2289		186	0.228535	0.0907755			5.2289	80	85.2289			1.86	82.3257	85.2289
	0.115611	0.26641	0.0101946	0.024631		187	0.176755	0.156462										187	0.165861	0.297741	30	8.93222		187	0.0101946	0.024631			8.93222	80	88.9322			1.87	86.6345	88.9322
	0.121492	0.239778	0.265422	0.0598301		188	0.117407	0.019606										188	0.177201	0.140905	30	4.22715		188	0.265422	0.0598301			4.22715	80	84.2272			1.88	87.088	84.2272
	0.09615	0.106525	0.108128	0.137989		189	0.00571188	0.228186										189	0.0694102	0.0703139	30	2.10942		189	0.108128	0.137989			2.10942	80	82.1094			1.89	82.7764	82.1094
	0.224993	0.00448274	0.0514431	0.220221		190	0.144231	0.201109										190	0.16979	0.178177	30	5.34531		190	0.0514431	0.220221			5.34531	80	85.3453			1.9	86.7916	85.3453
	0.0965115	0.257288	0.2985	0.179358		191	0.251624	0.0460927										191	0.00151835	0.276375	30	8.29126		191	0.2985	0.179358			8.29126	80	88.2913			1.91	80.0607	88.2913
	0.244743	0.231909	0.0752184	0.144556		192	0.178828	0.12865										192	0.13012	0.242261	30	7.26782		192	0.0752184	0.144556			7.26782	80	87.2678			1.92	85.2048	87.2678
	0.0575405	0.232958	0.270844	0.0297765		193	0.0592879	0.109104										193	0.00692897	0.0567211	30	1.70163		193	0.270844	0.0297765			1.70163	80	81.7016			1.93	80.2772	81.7016
	0.0582154	0.0832561	0.318901	0.0908237		194	0.0433332	0.0596253										194	0.0257999	0.0993795	30	2.98138		194	0.318901	0.0908237			2.98138	80	82.9814			1.94	81.032	82.9814
	0.017461	0.0171236	0.0362716	0.196939		195	0.139266	0.172128										195	0.0866784	0.14552	30	4.36561		195	0.0362716	0.196939			4.36561	80	84.3656			1.95	83.4671	84.3656
	0.022956	0.129771	0.268976	0.230355		196	0.253853	0.0329698										196	0.0134723	0.249142	30	7.47425		196	0.268976	0.230355			7.47425	80	87.4742			1.96	80.5389	87.4742
	0.0959692	0.156944	0.21822	0.222233		197	0.148268	0.103597										197	0.153799	0.195023	30	5.8507		197	0.21822	0.222233			5.8507	80	85.8507			1.97	86.152	85.8507
	0.121444	0.128397	0.131867	0.147617		198	0.0371513	0.12201										198	0.115238	0.0219558	30	0.658674		198	0.131867	0.147617			0.658674	80	80.6587			1.98	84.6095	80.6587
	0.134217	0.228547	0.265747	0.0728204		199	0.0815569	0.031813										199	0.0429837	0.17314	30	5.19419		199	0.265747	0.0728204			5.19419	80	85.1942			1.99	81.7193	85.1942
	0.126903	0.0927035	0.00530217	0.0726517		200	0.154281	0.102561										200	0.124866	0.264421	30	7.93264		200	0.00530217	0.0726517			7.93264	80	87.9326			2	84.9946	87.9326
	0.0497199	0.00754354	0.199337	0.204748		201	0.15457	0.0349581										201	0.0662891	0.112189	30	3.36567		201	0.199337	0.204748			3.36567	80	83.3657			2.01	82.6516	83.3657
	0.141833	0.175935	0.268591	0.235561		202	0.148702	0.0636742										202	0.0908357	0.0293788	30	0.881365		202	0.268591	0.235561			0.881365	80	80.8814			2.02	83.6334	80.8814
	0.0990782	0.29462	0.0367657	0.158258		203	0.0323191	0.137543										203	0.00571188	0.131458	30	3.94373		203	0.0367657	0.158258			3.94373	80	83.9437			2.03	80.2285	83.9437
	0.0179551	0.292752	0.240104	0.0419233		204	0.0397903	0.0257276										204	0.0891728	0.152473	30	4.5742		204	0.240104	0.0419233			4.5742	80	84.5742			2.04	83.5669	84.5742
	0.0586853	0.225788	0.15116	0.151353		205	0.108622	0.172839										205	0.139592	0.190083	30	5.70248		205	0.15116	0.151353			5.70248	80	85.7025			2.05	85.5837	85.7025
	0.00106043	0.0823161	0.086823	0.195819		206	0.262758	0.162053										206	0.0511779	0.077737	30	2.33211		206	0.086823	0.195819			2.33211	80	82.3321			2.06	82.0471	82.3321
	0.0186178	0.113478	0.202434	0.293764		207	0.158595	0.0436344										207	0.104995	0.110755	30	3.32265		207	0.202434	0.293764			3.32265	80	83.3227			2.07	84.1998	83.3227
	0.0702657	0.333048	0.135543	0.254793		208	0.0740375	0.124336										208	0.0910888	0.174453	30	5.2336		208	0.135543	0.254793			5.2336	80	85.2336			2.08	83.6436	85.2336
	0.140676	0.283075	0.217449	0.0258481		209	0.0199434	0.130192										209	0.147207	0.249274	30	7.47822		209	0.217449	0.0258481			7.47822	80	87.4782			2.09	85.8883	87.4782
	0.0927517	0.147581	0.282015	0.0477436		210	0.175791	0.045201										210	0.0480087	0.135169	30	4.05507		210	0.282015	0.0477436			4.05507	80	84.0551			2.1	81.9203	84.0551
	0.176526	0.00598904	0.00208472	0.219763		211	0.268121	0.128276										211	0.0414412	0.0305236	30	0.915708		211	0.00208472	0.219763			0.915708	80	80.9157			2.11	81.6576	80.9157
	0.0925107	0.116949	0.268868	0.314382		212	0.207857	0.0752305										212	0.0844972	0.108044	30	3.24131		212	0.268868	0.314382			3.24131	80	83.2413			2.12	83.3799	83.2413
	0.147882	0.143484	0.179996	0.248635		213	0.014352	0.103838										213	0.035645	0.181587	30	5.44761		213	0.179996	0.248635			5.44761	80	85.4476			2.13	81.4258	85.4476
	0.0735916	0.335482	0.158583	0.111129		214	0.0958125	0.192794										214	0.0915829	0.162186	30	4.86558		214	0.158583	0.111129			4.86558	80	84.8656			2.14	83.6633	84.8656
	0.10996	0.171224	0.248262	0.0245707		215	0.182864	0.0443936										215	0.0691089	0.0444177	30	1.33253		215	0.248262	0.0245707			1.33253	80	81.3325			2.15	82.7644	81.3325
	0.00600109	0.175466	0.00115684	0.126975		216	0.284425	0.123179										216	0.0229319	0.105055	30	3.15166		216	0.00115684	0.126975			3.15166	80	83.1517			2.16	80.9173	83.1517
	0.00303669	0.0821354	0.237959	0.263072		217	0.0967043	0.0586733										217	0.0689161	0.170236	30	5.10707		217	0.237959	0.263072			5.10707	80	85.1071			2.17	82.7566	85.1071
	0.00848346	0.170742	0.232946	0.222438		218	0.0723987	0.043767										218	0.0779539	0.150943	30	4.52829		218	0.232946	0.222438			4.52829	80	84.5283			2.18	83.1182	84.5283
	0.0894017	0.304778	0.0168585	0.122131		219	0.123769	0.0652648										219	0.117901	0.108261	30	3.24782		219	0.0168585	0.122131			3.24782	80	83.2478			2.19	84.716	83.2478
	0.0330542	0.219763	0.171549	0.015545		220	0.182575	0.0428752										220	0.0515877	0.0486353	30	1.45906		220	0.171549	0.015545			1.45906	80	81.4591			2.2	82.0635	81.4591
	0.100223	0.124854	0.0910888	0.106887		221	0.240538	0.0993313										221	0.085883	0.157414	30	4.72242		221	0.0910888	0.106887			4.72242	80	84.7224			2.21	83.4353	84.7224
	0.185612	0.0121106	0.093535	0.248334		222	0.199398	0.127312										222	0.118021	0.250202	30	7.50606		222	0.093535	0.248334			7.50606	80	87.5061			2.22	84.7209	87.5061
	0.0874978	0.204567	0.231211	0.287197		223	0.0711695	0.0533832										223	0.0212448	0.21011	30	6.30331		223	0.231211	0.287197			6.30331	80	86.3033			2.23	80.8498	86.3033
	0.119335	0.212508	0.0441526	0.137772		224	0.110984	0.10867										224	0.165644	0.0200398	30	0.601193		224	0.0441526	0.137772			0.601193	80	80.6012			2.24	86.6258	80.6012
	0.0142074	0.204989	0.215461	0.0460565		225	0.149328	0.0361752										225	0.0533832	0.106152	30	3.18455		225	0.215461	0.0460565			3.18455	80	83.1846			2.25	82.1353	83.1846
	0.0515154	0.181057	0.17931	0.0510936		226	0.204435	0.0677834										226	0.0843526	0.147051	30	4.41152		226	0.17931	0.0510936			4.41152	80	84.4115			2.26	83.3741	84.4115
	0.0538049	0.0904622	0.0766042	0.228523		227	0.153546	0.178816										227	0.124987	0.165632	30	4.96897		227	0.0766042	0.228523			4.96897	80	84.969			2.27	84.9995	84.969
	0.0287883	0.0666265	0.212183	0.155426		228	0.0685064	0.10679										228	0.0590348	0.0543592	30	1.63078		228	0.212183	0.155426			1.63078	80	81.6308			2.28	82.3614	81.6308
	0.125396	0.250539	0.0576972	0.111466		229	0.140001	0.109297										229	0.131988	0.0412364	30	1.23709		229	0.0576972	0.111466			1.23709	80	81.2371			2.29	85.2795	81.2371
	0.109815	0.22139	0.211448	0.119684		230	0.209978	0.188914										230	0.130963	0.138049	30	4.14147		230	0.211448	0.119684			4.14147	80	84.1415			2.3	85.2385	84.1415
	0.108357	0.226897	0.109538	0.03444		231	0.296403	0.0992228										231	0.104501	0.128288	30	3.84865		231	0.109538	0.03444			3.84865	80	83.8486			2.31	84.18	83.8486
	0.227583	0.0763873	0.0747846	0.20376		232	0.19095	0.0278123										232	0.171368	0.00936314	30	0.280894		232	0.0747846	0.20376			0.280894	80	80.2809			2.32	86.8547	80.2809
	0.101091	0.0765801	0.21569	0.209978		233	0.0116045	0.0765801										233	0.0288486	0.0256191	30	0.768573		233	0.21569	0.209978			0.768573	80	80.7686			2.33	81.1539	80.7686
	0.105609	0.208399	0.0356691	0.151425		234	0.126011	0.0152919										234	0.143508	0.123721	30	3.71164		234	0.0356691	0.151425			3.71164	80	83.7116			2.34	85.7403	83.7116
	0.0520335	0.269133	0.0499729	0.0886185		235	0.236211	0.0849552										235	0.00261493	0.0934627	30	2.80388		235	0.0499729	0.0886185			2.80388	80	82.8039			2.35	80.1046	82.8039
	0.00960415	0.198807	0.124625	0.00063867		236	0.214364	0.0708321										236	0.117371	0.0769176	30	2.30753		236	0.124625	0.00063867			2.30753	80	82.3075			2.36	84.6948	82.3075
	0.0419835	0.14458	0.0267639	0.119624		237	0.150413	0.0679039										237	0.0565042	0.0558414	30	1.67524		237	0.0267639	0.119624			1.67524	80	81.6752			2.37	82.2602	81.6752
	0.0166054	0.021534	0.137302	0.19324		238	0.0251491	0.136687										238	0.102308	0.0859312	30	2.57794		238	0.137302	0.19324			2.57794	80	82.5779			2.38	84.0923	82.5779
	0.0771947	0.0543472	0.0433332	0.136567		239	0.234741	0.00824246										239	0.125155	0.102814	30	3.08441		239	0.0433332	0.136567			3.08441	80	83.0844			2.39	85.0062	83.0844
	0.083726	0.171067	0.0694463	0.0170995		240	0.202278	0.109008										240	0.00277159	0.16086	30	4.82581		240	0.0694463	0.0170995			4.82581	80	84.8258			2.4	80.1109	84.8258
	0.125529	0.243116	0.159089	0.0443213		241	0.20905	0.0615895										241	0.15557	0.0120142	30	0.360427		241	0.159089	0.0443213			0.360427	80	80.3604			2.41	86.2228	80.3604
	0.147605	0.225089	0.0203651	0.0300175		242	0.0460686	0.0267639										242	0.11184	0.135278	30	4.05833		242	0.0203651	0.0300175			4.05833	80	84.0583			2.42	84.4736	84.0583
	0.176514	0.189504	0.18178	0.142845		243	0.0957523	0.193903										243	0.124372	0.112695	30	3.38085		243	0.18178	0.142845			3.38085	80	83.3809			2.43	84.9749	83.3809
	0.0824607	0.0883413	0.0473941	0.0808942		244	0.230813	0.0944388										244	0.128132	0.0256673	30	0.770019		244	0.0473941	0.0808942			0.770019	80	80.77			2.44	85.1253	80.77
	0.2037	0.146328	0.0624812	0.0601193		245	0.235344	0.112081										245	0.0673134	0.000518166	30	0.015545		245	0.0624812	0.0601193			0.015545	80	80.0155			2.45	82.6925	80.0155
	0.0386576	0.332422	0.133518	0.0726397		246	0.164247	0.144014										246	0.165054	0.0209918	30	0.629753		246	0.133518	0.0726397			0.629753	80	80.6298			2.46	86.6022	80.6298
	0.074146	0.191493	0.0285232	0.00345846		247	0.0898838	0.0412605										247	0.0526119	0.108718	30	3.26155		247	0.0285232	0.00345846			3.26155	80	83.2616			2.47	82.1045	83.2616
	0.0742183	0.171417	0.0942821	0.0182684		248	0.00424173	0.0833404										248	0.222787	0.122179	30	3.66536		248	0.0942821	0.0182684			3.66536	80	83.6654			2.48	88.9115	83.6654
	0.0842442	0.0437188	0.0898958	0.0428752		249	0.164343	0.0294873										249	0.143412	0.0652407	30	1.95722		249	0.0898958	0.0428752			1.95722	80	81.9572			2.49	85.7365	81.9572
	0.0361511	0.187251	0.0015545	0.0680364		250	0.215521	0.0341026										250	0.00589263	0.0406218	30	1.21865		250	0.0015545	0.0680364			1.21865	80	81.2187			2.5	80.2357	81.2187
	0.151172	0.235573	0.10479	0.110996		251	0.224788	0.127409										251	0.209098	0.0867989	30	2.60397		251	0.10479	0.110996			2.60397	80	82.604			2.51	88.3639	82.604
	0.103007	0.249877	0.0362957	0.0352233		252	0.144665	0.0498163										252	0.0629271	0.0920408	30	2.76122		252	0.0362957	0.0352233			2.76122	80	82.7612			2.52	82.5171	82.7612
	0.193637	0.103091	0.0976442	0.0590348		253	0.0345243	0.0847141										253	0.157655	0.0697476	30	2.09243		253	0.0976442	0.0590348			2.09243	80	82.0924			2.53	86.3062	82.0924
	0.119516	0.0768694	0.045442	0.0214979		254	0.25213	0.104224										254	0.171344	0.0774598	30	2.32379		254	0.045442	0.0214979			2.32379	80	82.3238			2.54	86.8538	82.3238
	0.166476	0.0643852	0.0659638	0.0735675		255	0.205423	0.0123155										255	0.0693017	0.0512261	30	1.53678		255	0.0659638	0.0735675			1.53678	80	81.5368			2.55	82.7721	81.5368
	0.00454299	0.164524	0.106465	0.0984154		256	0.205965	0.0788336										256	0.225993	0.115177	30	3.45532		256	0.106465	0.0984154			3.45532	80	83.4553			2.56	89.0397	83.4553
	0.0428752	0.235814	0.0374405	0.0937158		257	0.108008	0.0894138										257	0.0320902	0.0842924	30	2.52877		257	0.0374405	0.0937158			2.52877	80	82.5288			2.57	81.2836	82.5288
	0.0238356	0.189504	0.106706	0.0375008		258	0.140544	0.0647226										258	0.212773	0.054528	30	1.63584		258	0.106706	0.0375008			1.63584	80	81.6358			2.58	88.5109	81.6358
	0.100645	0.11137	0.00126529	0.0737604		259	0.311165	0.179129										259	0.0278364	0.0260168	30	0.780503		259	0.00126529	0.0737604			0.780503	80	80.7805			2.59	81.1135	80.7805
	0.0740737	0.0521661	0.143978	0.0295837		260	0.280955	0.0648431										260	0.133277	0.0909803	30	2.72941		260	0.143978	0.0295837			2.72941	80	82.7294			2.6	85.3311	82.7294
	0.110092	0.193625	0.082039	0.140556		261	0.136675	0.0652889										261	0.131204	0.0908357	30	2.72507		261	0.082039	0.140556			2.72507	80	82.7251			2.61	85.2482	82.7251
	0.144074	0.240369	0.0180394	0.080605		262	0.0160993	0.100669										262	0.0505152	0.0519371	30	1.55811		262	0.0180394	0.080605			1.55811	80	81.5581			2.62	82.0206	81.5581
	0.104007	0.232705	0.110791	0.00979696		263	0.120793	0.00967645										263	0.23485	0.00900163	30	0.270049		263	0.110791	0.00979696			0.270049	80	80.27			2.63	89.394	80.27
	0.194421	0.156113	0.0288124	0.0402844		264	0.278364	0.0580587										264	0.110056	0.101886	30	3.05658		264	0.0288124	0.0402844			3.05658	80	83.0566			2.64	84.4022	83.0566
	0.110984	0.0500814	0.0819426	0.147497		265	0.244574	0.0876062										265	0.129325	0.207785	30	6.23354		265	0.0819426	0.147497			6.23354	80	86.2335			2.65	85.173	86.2335
	0.110948	0.131735	0.0793638	0.148822		266	0.061481	0.00134964										266	0.20993	0.106634	30	3.19901		266	0.0793638	0.148822			3.19901	80	83.199			2.66	88.3972	83.199
	0.0283666	0.245093	0.0964151	0.140086		267	0.00502501	0.181093										267	0.141411	0.0143881	30	0.431644		267	0.0964151	0.140086			0.431644	80	80.4316			2.67	85.6564	80.4316
	0.0125203	0.213593	0.190818	0.0355245		268	0.124456	0.185407										268	0.278966	0.0617582	30	1.85275		268	0.190818	0.0355245			1.85275	80	81.8527			2.68	91.1586	81.8527
	0.140062	0.210978	0.0350425	0.0682292		269	0.21969	0.0656384										269	0.036609	0.141869	30	4.25607		269	0.0350425	0.0682292			4.25607	80	84.2561			2.69	81.4644	84.2561
	0.105694	0.104766	0.169248	0.134157		270	0.165898	0.077737										270	0.239995	0.076062	30	2.28186		270	0.169248	0.134157			2.28186	80	82.2819			2.7	89.5998	82.2819
	0.0777129	0.0944991	0.0796168	0.146581		271	0.0158342	0.0016268										271	0.121263	0.113201	30	3.39604		271	0.0796168	0.146581			3.39604	80	83.396			2.71	84.8505	83.396
	0.217003	0.176719	0.0412002	0.165982		272	0.0402844	0.140242										272	0.196204	0.0261493	30	0.78448		272	0.0412002	0.165982			0.78448	80	80.7845			2.72	87.8482	80.7845
	0.040188	0.294379	0.210966	0.0291378		273	0.0886305	0.0145689										273	0.179358	0.116925	30	3.50774		273	0.210966	0.0291378			3.50774	80	83.5077			2.73	87.1743	83.5077
	0.143797	0.137989	0.0187986	0.0989215		274	0.238585	0.0278243										274	0.0570465	0.181226	30	5.43677		274	0.0187986	0.0989215			5.43677	80	85.4368			2.74	82.2819	85.4368
	0.037079	0.164837	0.191288	0.137736		275	0.211436	0.0548774										275	0.227945	0.0713864	30	2.14159		275	0.191288	0.137736			2.14159	80	82.1416			2.75	89.1178	82.1416
	0.023932	0.0767729	0.178647	0.173453		276	0.195349	0.0562873										276	0.0825692	0.00520576	30	0.156173		276	0.178647	0.173453			0.156173	80	80.1562			2.76	83.3028	80.1562
	0.0171236	0.102561	0.094017	0.102404		277	0.0329578	0.0817016										277	0.2067	0.106525	30	3.19576		277	0.094017	0.102404			3.19576	80	83.1958			2.77	88.268	83.1958
	0.0508887	0.198675	0.204483	0.0159065		278	0.187166	0.158402										278	0.178141	0.215545	30	6.46635		278	0.204483	0.0159065			6.46635	80	86.4664			2.78	87.1256	86.4664
	0.0893656	0.241779	0.00236187	0.107971		279	0.324866	0.0155811										279	0.145074	0.178767	30	5.36302		279	0.00236187	0.107971			5.36302	80	85.363			2.79	85.803	85.363
	0.124071	0.130855	0.172501	0.211388		280	0.26359	0.208676										280	0.224993	0.0584805	30	1.75441		280	0.172501	0.211388			1.75441	80	81.7544			2.8	88.9997	81.7544
	0.107634	0.0550582	0.16115	0.235115		281	0.0853769	0.18983										281	0.0101946	0.024631	30	0.738929		281	0.16115	0.235115			0.738929	80	80.7389			2.81	80.4078	80.7389
	0.139326	0.143604	0.0645177	0.124914		282	0.00104838	0.0122191										282	0.238501	0.197	30	5.90999		282	0.0645177	0.124914			5.90999	80	85.91			2.82	89.54	85.91
	0.150087	0.142411	0.278822	0.0489245		283	0.173513	0.167115										283	0.126734	0.172405	30	5.17214		283	0.278822	0.0489245			5.17214	80	85.1721			2.83	85.0694	85.1721
	0.142038	0.283594	0.0530096	0.159728		284	0.208869	0.0850516										284	0.108128	0.137989	30	4.13967		284	0.0530096	0.159728			4.13967	80	84.1397			2.84	84.3251	84.1397
	0.15686	0.190143	0.230283	0.251696		285	0.137712	0.04067										285	0.181081	0.0744472	30	2.23342		285	0.230283	0.251696			2.23342	80	82.2334			2.85	87.2432	82.2334
	0.00239802	0.109598	0.0842803	0.196481		286	0.0225583	0.146171										286	0.00730253	0.00989336	30	0.296801		286	0.0842803	0.196481			0.296801	80	80.2968			2.86	80.2921	80.2968
	0.10232	0.0491053	0.0715913	0.0831717		287	0.179189	0.0310659										287	0.2985	0.179358	30	5.38073		287	0.0715913	0.0831717			5.38073	80	85.3807			2.87	91.94	85.3807
	0.0536483	0.225113	0.242827	0.0581672		288	0.232163	0.121383										288	0.116792	0.196325	30	5.88974		288	0.242827	0.0581672			5.88974	80	85.8897			2.88	84.6717	85.8897
	0.0207507	0.184913	0.0392481	0.224197		289	0.238127	0.124227										289	0.174044	0.109056	30	3.27168		289	0.0392481	0.224197			3.27168	80	83.2717			2.89	86.9617	83.2717
	0.0494668	0.255299	0.226957	0.279147		290	0.113129	0.0757487										290	0.270844	0.0297765	30	0.893294		290	0.226957	0.279147			0.893294	80	80.8933			2.9	90.8338	80.8933
	0.132313	0.0914142	0.15592	0.139351		291	0.0588299	0.205604										291	0.055504	0.181226	30	5.43677		291	0.15592	0.139351			5.43677	80	85.4368			2.91	82.2202	85.4368
	0.0969453	0.0223052	0.102067	0.0349581		292	0.169621	0.00510936										292	0.285992	0.186937	30	5.60812		292	0.102067	0.0349581			5.60812	80	85.6081			2.92	91.4397	85.6081
	0.154739	0.159451	0.208737	0.108851		293	0.185467	0.13494										293	0.0362716	0.196939	30	5.90818		293	0.208737	0.108851			5.90818	80	85.9082			2.93	81.4509	85.9082
	0.122962	0.266687	0.103067	0.260409		294	0.227403	0.196397										294	0.229897	0.126179	30	3.78538		294	0.103067	0.260409			3.78538	80	83.7854			2.94	89.1959	83.7854
	0.149135	0.161427	0.216967	0.264301		295	0.155209	0.0448636										295	0.0924505	0.0585046	30	1.75514		295	0.216967	0.264301			1.75514	80	81.7551			2.95	83.698	81.7551
	0.0186781	0.153847	0.240176	0.15598		296	0.0142074	0.221618										296	0.21822	0.222233	30	6.66699		296	0.240176	0.15598			6.66699	80	86.667			2.96	88.7288	86.667
	0.0689282	0.0906068	0.0872447	0.0121106		297	0.130855	0.180804										297	0.189336	0.227595	30	6.82786		297	0.0872447	0.0121106			6.82786	80	86.8279			2.97	87.5734	86.8279
	0.0276315	0.0994638	0.254408	0.150714		298	0.153076	0.0789782										298	0.0445141	0.162861	30	4.88583		298	0.254408	0.150714			4.88583	80	84.8858			2.98	81.7806	84.8858
	0.0373441	0.226547	0.0898958	0.212906		299	0.218787	0.231705										299	0.265747	0.0728204	30	2.18461		299	0.0898958	0.212906			2.18461	80	82.1846			2.99	90.6299	82.1846
	0.0532145	0.237742	0.250081	0.209098		300	0.166102	0.138748										300	0.13694	0.110839	30	3.32518		300	0.250081	0.209098			3.32518	80	83.3252			3	85.4776	83.3252
	0.164873	0.182636	0.195276	0.133651		301	0.0094475	0.142182										301	0.297054	0.177141	30	5.31422		301	0.195276	0.133651			5.31422	80	85.3142			3.01	91.8822	85.3142
	0.139459	0.107899	0.161029	0.0826656		302	0.200807	0.136217										302	0.199337	0.204748	30	6.14244		302	0.161029	0.0826656			6.14244	80	86.1424			3.02	87.9735	86.1424
	0.0829789	0.121335	0.279087	0.205567		303	0.207977	0.00686871										303	0.117527	0.183732	30	5.51196		303	0.279087	0.205567			5.51196	80	85.512			3.03	84.7011	85.512
	0.170236	0.0580226	0.0215702	0.223956		304	0.21716	0.18983										304	0.295234	0.0032536	30	0.097608		304	0.0215702	0.223956			0.097608	80	80.0976			3.04	91.8094	80.0976
	0.0881485	0.280316	0.250009	0.163126		305	0.15069	0.141279										305	0.0367657	0.158258	30	4.74773		305	0.250009	0.163126			4.74773	80	84.7477			3.05	81.4706	84.7477
	0.104935	0.13882	0.176912	0.0694945		306	0.0644936	0.0659397										306	0.311442	0.193553	30	5.80659		306	0.176912	0.0694945			5.80659	80	85.8066			3.06	92.4577	85.8066
	0.0628909	0.134699	0.104585	0.137483		307	0.215617	0.13594										307	0.0740857	0.213786	30	6.41357		307	0.104585	0.137483			6.41357	80	86.4136			3.07	82.9634	86.4136
	0.066253	0.104212	0.244321	0.23485		308	0.258866	0.0503103										308	0.15116	0.151353	30	4.54058		308	0.244321	0.23485			4.54058	80	84.5406			3.08	86.0464	84.5406
	0.0375731	0.161403	0.0202446	0.203688		309	0.188612	0.126384										309	0.234151	0.0293668	30	0.881003		309	0.0202446	0.203688			0.881003	80	80.881			3.09	89.366	80.881
	0.0324517	0.177538	0.222076	0.182033		310	0.0836176	0.110116										310	0.000277159	0.152919	30	4.58758		310	0.222076	0.182033			4.58758	80	84.5876			3.1	80.0111	84.5876
	0.141014	0.205543	0.245117	0.028234		311	0.0871483	0.0875098										311	0.202434	0.293764	30	8.81292		311	0.245117	0.028234			8.81292	80	88.8129			3.11	88.0974	88.8129
	0.16303	0.117371	0.116178	0.15968		312	0.23767	0.232042										312	0.0907393	0.200036	30	6.00109		312	0.116178	0.15968			6.00109	80	86.0011			3.12	83.6296	86.0011
	0.10144	0.0580949	0.223655	0.176562		313	0.232801	0.171139										313	0.153859	0.00868832	30	0.26065		313	0.223655	0.176562			0.26065	80	80.2606			3.13	86.1544	80.2606
	0.213725	0.147955	0.0516961	0.187889		314	0.154269	0.167548										314	0.217449	0.0258481	30	0.775442		314	0.0516961	0.187889			0.775442	80	80.7754			3.14	88.698	80.7754
	0.0457794	0.127541	0.190878	0.079665		315	0.0363801	0.272326										315	0.135374	0.214376	30	6.43129		315	0.190878	0.079665			6.43129	80	86.4313			3.15	85.415	86.4313
	0.11184	0.204688	0.102259	0.0625415		316	0.038043	0.0515154										316	0.248322	0.194915	30	5.84745		316	0.102259	0.0625415			5.84745	80	85.8474			3.16	89.9329	85.8474
	0.0737122	0.126192	0.132301	0.112538		317	0.130349	0.178502										317	0.00208472	0.219763	30	6.59288		317	0.132301	0.112538			6.59288	80	86.5929			3.17	80.0834	86.5929
	0.0393686	0.0537447	0.237091	0.221293		318	0.212954	0.160234										318	0.210014	0.108815	30	3.26445		318	0.237091	0.221293			3.26445	80	83.2644			3.18	88.4006	83.2644
	0.0161475	0.0181599	0.00281979	0.150569		319	0.169115	0.0560101										319	0.10332	0.124914	30	3.74743		319	0.00281979	0.150569			3.74743	80	83.7474			3.19	84.1328	83.7474
	0.105127	0.183395	0.215003	0.0625656		320	0.0664699	0.222546										320	0.179996	0.248635	30	7.45906		320	0.215003	0.0625656			7.45906	80	87.4591			3.2	87.1999	87.4591
	0.0633368	0.147593	0.156848	0.0699042		321	0.0558053	0.113587										321	0.158209	0.276363	30	8.2909		321	0.156848	0.0699042			8.2909	80	88.2909			3.21	86.3284	88.2909
	0.177623	0.208941	0.179876	0.153293		322	0.210749	0.13447										322	0.0479846	0.116093	30	3.4828		322	0.179876	0.153293			3.4828	80	83.4828			3.22	81.9194	83.4828
	0.157077	0.0309213	0.228957	0.12489		323	0.156498	0.203205										323	0.248262	0.0245707	30	0.737122		323	0.228957	0.12489			0.737122	80	80.7371			3.23	89.9305	80.7371
	0.266362	0.00580828	0.034199	0.118058		324	0.12924	0.0104477										324	0.088269	0.129325	30	3.87974		324	0.034199	0.118058			3.87974	80	83.8797			3.24	83.5308	83.8797
	0.194095	0.153678	0.215485	0.0348979		325	0.00118094	0.173574										325	0.172007	0.212424	30	6.37272		325	0.215485	0.0348979			6.37272	80	86.3727			3.25	86.8803	86.3727
	0.148147	0.211014	0.101922	0.0998856		326	0.109116	0.106899										326	0.237959	0.263072	30	7.89215		326	0.101922	0.0998856			7.89215	80	87.8922			3.26	89.5184	87.8922
	0.153498	0.170296	0.0604326	0.0806652		327	0.238634	0.138338										327	0.086582	0.159439	30	4.78316		327	0.0604326	0.0806652			4.78316	80	84.7832			3.27	83.4633	84.7832
	0.0100741	0.133844	0.209652	0.179189		328	0.26606	0.177466										328	0.229234	0.0431765	30	1.29529		328	0.209652	0.179189			1.29529	80	81.2953			3.28	89.1694	81.2953
	0.0359945	0.0220522	0.035404	0.0648672		329	0.101151	0.0663735										329	0.0168585	0.122131	30	3.66392		329	0.035404	0.0648672			3.66392	80	83.6639			3.29	80.6743	83.6639
	0.0390071	0.111177	0.219437	0.000144605		330	0.0491414	0.236669										330	0.236115	0.162668	30	4.88004		330	0.219437	0.000144605			4.88004	80	84.88			3.3	89.4446	84.88
	0.117756	0.188155	0.0384407	0.0769899		331	0.151799	0.208688										331	0.131385	0.167151	30	5.01452		331	0.0384407	0.0769899			5.01452	80	85.0145			3.31	85.2554	85.0145
	0.0964392	0.146882	0.160499	0.112755		332	0.180334	0.0440923										332	0.0910888	0.106887	30	3.20661		332	0.160499	0.112755			3.20661	80	83.2066			3.32	83.6436	83.2066
	0.145315	0.172308	0.125529	0.104682		333	0.203916	0.242815										333	0.157498	0.0286919	30	0.860758		333	0.125529	0.104682			0.860758	80	80.8608			3.33	86.2999	80.8608
	0.130253	0.0822197	0.0327529	0.0654697		334	0.0465868	0.106754										334	0.031825	0.140556	30	4.21667		334	0.0327529	0.0654697			4.21667	80	84.2167			3.34	81.273	84.2167
	0.161668	0.0259686	0.210279	0.0147738		335	0.101802	0.195831										335	0.231211	0.287197	30	8.6159		335	0.210279	0.0147738			8.6159	80	88.6159			3.35	89.2484	88.6159
	0.120974	0.13341	0.00578418	0.117877		336	0.134109	0.260397										336	0.113936	0.178828	30	5.36483		336	0.00578418	0.117877			5.36483	80	85.3648			3.36	84.5575	85.3648
	0.164512	0.188492	0.139495	0.104308		337	0.225872	0.0149666										337	0.158848	0.0354161	30	1.06248		337	0.139495	0.104308			1.06248	80	81.0625			3.37	86.3539	81.0625
	0.0203772	0.198205	0.0715431	0.0866784		338	0.152124	0.269675										338	0.215461	0.0460565	30	1.3817		338	0.0715431	0.0866784			1.3817	80	81.3817			3.38	88.6184	81.3817
	0.0190757	0.121251	0.0891366	0.106742		339	0.0166536	0.194216										339	0.060276	0.168512	30	5.05537		339	0.0891366	0.106742			5.05537	80	85.0554			3.39	82.411	85.0554
	0.0147617	0.0489366	0.136591	0.00917034		340	0.0868109	0.0465868										340	0.153305	0.151329	30	4.53986		340	0.136591	0.00917034			4.53986	80	84.5399			3.4	86.1322	84.5399
	0.145195	0.129927	0.0724589	0.142243		341	0.189058	0.208062										341	0.0766042	0.228523	30	6.8557		341	0.0724589	0.142243			6.8557	80	86.8557			3.41	83.0642	86.8557
	0.0581431	0.0909562	0.120058	0.110972		342	0.102513	0.0862084										342	0.0919203	0.0175333	30	0.525999		342	0.120058	0.110972			0.525999	80	80.526			3.42	83.6768	80.526
	0.166681	0.272085	0.0793397	0.105296		343	0.145978	0.182491										343	0.107007	0.0989456	30	2.96837		343	0.0793397	0.105296			2.96837	80	82.9684			3.43	84.2803	82.9684
	0.17943	0.0931012	0.144797	0.0738929		344	0.0736157	0.21334										344	0.0576972	0.111466	30	3.34398		344	0.144797	0.0738929			3.34398	80	83.344			3.44	82.3079	83.344
	0.138591	0.0886546	0.116491	0.066506		345	0.0282581	0.0506598										345	0.096403	0.220377	30	6.61132		345	0.116491	0.066506			6.61132	80	86.6113			3.45	83.8561	86.6113
	0.14199	0.116298	0.0524914	0.0816172		346	0.0787372	0.248696										346	0.0481895	0.100404	30	3.01211		346	0.0524914	0.0816172			3.01211	80	83.0121			3.46	81.9276	83.0121
	0.124504	0.0860517	0.174489	0.128252		347	0.158571	0.15075										347	0.109538	0.03444	30	1.0332		347	0.174489	0.128252			1.0332	80	81.0332			3.47	84.3815	81.0332
	0.119082	0.276158	0.0101344	0.109104		348	0.14928	0.191167										348	0.181443	0.0800145	30	2.40043		348	0.0101344	0.109104			2.40043	80	82.4004			3.48	87.2577	82.4004
	0.0188227	0.166452	0.0590468	0.0790866		349	0.0420438	0.254142										349	0.105718	0.21134	30	6.34019		349	0.0590468	0.0790866			6.34019	80	86.3402			3.49	84.2287	86.3402
	0.00210882	0.0956679	0.0589263	0.0538531		350	0.0805568	0.0452853										350	0.21569	0.209978	30	6.29933		350	0.0589263	0.0538531			6.29933	80	86.2993			3.5	88.6276	86.2993
	0.192818	0.0325842	0.0631681	0.0889197		351	0.0704103	0.202928										351	0.0298367	0.0883413	30	2.65024		351	0.0631681	0.0889197			2.65024	80	82.6502			3.51	81.1935	82.6502
	0.203193	0.108453	0.12577	0.126288		352	0.170103	0.161101										352	0.0596855	0.000337411	30	0.0101223		352	0.12577	0.126288			0.0101223	80	80.0101			3.52	82.3874	80.0101
	0.189275	0.172212	0.0207146	0.142146		353	0.131012	0.0825812										353	0.0499729	0.0886185	30	2.65855		353	0.0207146	0.142146			2.65855	80	82.6586			3.53	81.9989	82.6586
	0.279533	0.175767	0.105007	0.0248961		354	0.0533109	0.25924										354	0.1588	0.123143	30	3.69428		354	0.105007	0.0248961			3.69428	80	83.6943			3.54	86.352	83.6943
	0.130494	0.0888956	0.0183407	0.0477797		355	0.124589	0.113647										355	0.0668073	0.1618	30	4.85401		355	0.0183407	0.0477797			4.85401	80	84.854			3.55	82.6723	84.854
	0.207628	0.0280292	0.0442731	0.186504		356	0.204411	0.158547										356	0.0267639	0.119624	30	3.58872		356	0.0442731	0.186504			3.58872	80	83.5887			3.56	81.0706	83.5887
	0.12483	0.0537929	0.0720492	0.20911		357	0.177984	0.164644										357	0.165861	0.0226788	30	0.680364		357	0.0720492	0.20911			0.680364	80	80.6804			3.57	86.6345	80.6804
	0.0404772	0.143146	0.0387179	0.118033		358	0.102585	0.0511418										358	0.19271	0.166982	30	5.00946		358	0.0387179	0.118033			5.00946	80	85.0095			3.58	87.7084	85.0095
	0.0137133	0.175309	0.151485	0.0230042		359	0.0209436	0.245165										359	0.0433332	0.136567	30	4.09701		359	0.151485	0.0230042			4.09701	80	84.097			3.59	81.7333	84.097
	0.0940532	0.116696	0.0192806	0.157812		360	0.117094	0.110357										360	0.18319	0.0328614	30	0.985841		360	0.0192806	0.157812			0.985841	80	80.9858			3.6	87.3276	80.9858
	0.104718	0.0974514	0.102983	0.193505		361	0.140303	0.155739										361	0.0445984	0.0961982	30	2.88594		361	0.102983	0.193505			2.88594	80	82.8859			3.61	81.7839	82.8859
	0.150437	0.110767	0.00360306	0.210641		362	0.150328	0.202651										362	0.159089	0.0443213	30	1.32964		362	0.00360306	0.210641			1.32964	80	81.3296			3.62	86.3636	81.3296
	0.191179	0.143616	0.0689764	0.113418		363	0.0696632	0.00154245										363	0.0520697	0.127035	30	3.81105		363	0.0689764	0.113418			3.81105	80	83.8111			3.63	82.0828	83.8111
	0.218642	0.261457	0.0508044	0.0844731		364	0.00549497	0.177225										364	0.0885221	0.144171	30	4.32512		364	0.0508044	0.0844731			4.32512	80	84.3251			3.64	83.5409	84.3251
	0.152739	0.158282	0.100777	0.148171		365	0.0383925	0.18695										365	0.18178	0.142845	30	4.28535		365	0.100777	0.148171			4.28535	80	84.2854			3.65	87.2712	84.2854
	0.167344	0.118564	0.125179	0.17843		366	0.124697	0.0880521										366	0.10338	0.0171838	30	0.515515		366	0.125179	0.17843			0.515515	80	80.5155			3.66	84.1352	80.5155
	0.103368	0.0747967	0.0446707	0.206965		367	0.137796	0.252323										367	0.0520817	0.0828825	30	2.48647		367	0.0446707	0.206965			2.48647	80	82.4865			3.67	82.0833	82.4865
	0.0115081	0.107694	0.07464	0.0510936		368	0.182973	0.19559										368	0.0624812	0.0601193	30	1.80358		368	0.07464	0.0510936			1.80358	80	81.8036			3.68	82.4992	81.8036
	0.0429114	0.190504	0.0237633	0.132156		369	0.0601916	0.0903296										369	0.0204495	0.0596614	30	1.78984		369	0.0237633	0.132156			1.78984	80	81.7898			3.69	80.818	81.7898
	0.117383	0.198	0.146267	0.175188		370	0.125673	0.217148										370	0.104826	0.100922	30	3.02766		370	0.146267	0.175188			3.02766	80	83.0277			3.7	84.193	83.0277
	0.126505	0.0632765	0.128011	0.197927		371	0.158258	0.0425981										371	0.0285232	0.00345846	30	0.103754		371	0.128011	0.197927			0.103754	80	80.1038			3.71	81.1409	80.1038
	0.160812	0.0194493	0.127047	0.145026		372	0.187359	0.206941										372	0.117973	0.0677834	30	2.0335		372	0.127047	0.145026			2.0335	80	82.0335			3.72	84.7189	82.0335
	0.193541	0.16127	0.0984395	0.11637		373	0.0581431	0.174297										373	0.0440923	0.132687	30	3.9806		373	0.0984395	0.11637			3.9806	80	83.9806			3.73	81.7637	83.9806
	0.199325	0.119395	0.0440682	0.267169		374	0.0656505	0.144677										374	0.0898958	0.0428752	30	1.28626		374	0.0440682	0.267169			1.28626	80	81.2863			3.74	83.5958	81.2863
	0.176755	0.156462	0.103573	0.210845		375	0.165861	0.297741										375	0.108947	0.0710249	30	2.13075		375	0.103573	0.210845			2.13075	80	82.1307			3.75	84.3579	82.1307
	0.110442	0.13547	0.0154606	0.237814		376	0.177466	0.0122673										376	0.0264867	0.0282943	30	0.848829		376	0.0154606	0.237814			0.848829	80	80.8488			3.76	81.0595	80.8488
	0.117407	0.019606	0.170428	0.030849		377	0.177201	0.140905										377	0.10479	0.110996	30	3.32988		377	0.170428	0.030849			3.32988	80	83.3299			3.77	84.1916	83.3299
	0.031331	0.0273062	0.120901	0.169055		378	0.0564922	0.0950534										378	0.0435862	0.132952	30	3.98855		378	0.120901	0.169055			3.98855	80	83.9886			3.78	81.7434	83.9886
	0.00571188	0.228186	0.164476	0.198361		379	0.0694102	0.0703139										379	0.0261855	0.129879	30	3.89637		379	0.164476	0.198361			3.89637	80	83.8964			3.79	81.0474	83.8964
	0.0719166	0.149015	0.151172	0.295776		380	0.14311	0.276195										380	0.0976442	0.0590348	30	1.77104		380	0.151172	0.295776			1.77104	80	81.771			3.8	83.9058	81.771
	0.144231	0.201109	0.0142556	0.0881124		381	0.16979	0.178177										381	0.00254263	0.0381635	30	1.14491		381	0.0142556	0.0881124			1.14491	80	81.1449			3.81	80.1017	81.1449
	0.0701573	0.0414412	0.141857	0.0455504		382	0.110526	0.227125										382	0.148328	0.096391	30	2.89173		382	0.141857	0.0455504			2.89173	80	82.8917			3.82	85.9331	82.8917
	0.251624	0.0460927	0.0540339	0.17884		383	0.00151835	0.276375										383	0.0659638	0.0735675	30	2.20703		383	0.0540339	0.17884			2.20703	80	82.207			3.83	82.6386	82.207
	0.190191	0.148894	0.244779	0.287269		384	0.0156896	0.0146653										384	0.0470808	0.0848949	30	2.54685		384	0.244779	0.287269			2.54685	80	82.5468			3.84	81.8832	82.5468
	0.178828	0.12865	0.0748208	0.235018		385	0.13012	0.242261										385	0.139182	0.0031572	30	0.094716		385	0.0748208	0.235018			0.094716	80	80.0947			3.85	85.5673	80.0947
	0.169055	0.137254	0.129397	0.0527565		386	0.122625	0.226812										386	0.0374405	0.0937158	30	2.81147		386	0.129397	0.0527565			2.81147	80	82.8115			3.86	81.4976	82.8115
	0.0592879	0.109104	0.183804	0.179635		387	0.00692897	0.0567211										387	0.12477	0.103103	30	3.09309		387	0.183804	0.179635			3.09309	80	83.0931			3.87	84.9908	83.0931
	0.0554438	0.00257878	0.00718202	0.209026		388	0.0456709	0.229728										388	0.0851721	0.114804	30	3.44412		388	0.00718202	0.209026			3.44412	80	83.4441			3.88	83.4069	83.4441
	0.0433332	0.0596253	0.311285	0.256408		389	0.0257999	0.0993795										389	0.00126529	0.0737604	30	2.21281		389	0.311285	0.256408			2.21281	80	82.2128			3.89	80.0506	82.2128
	0.0450202	0.203663	0.0280412	0.136374		390	0.115756	0.139676										390	0.177514	0.00825451	30	0.247635		390	0.0280412	0.136374			0.247635	80	80.2476			3.9	87.1006	80.2476
	0.139266	0.172128	0.228873	0.0213412		391	0.0866784	0.14552										391	0.105489	0.0753269	30	2.25981		391	0.228873	0.0213412			2.25981	80	82.2598			3.91	84.2196	82.2598
	0.0809906	0.137145	0.0733386	0.194674		392	0.034922	0.0357414										392	0.082039	0.140556	30	4.21667		392	0.0733386	0.194674			4.21667	80	84.2167			3.92	83.2816	84.2167
	0.253853	0.0329698	0.00737483	0.209399		393	0.0134723	0.249142										393	0.160644	0.0919564	30	2.75869		393	0.00737483	0.209399			2.75869	80	82.7587			3.93	86.4257	82.7587
	0.283461	0.0539857	0.233741	0.195204		394	0.0795807	0.148376										394	0.0400193	0.0777129	30	2.33139		394	0.233741	0.195204			2.33139	80	82.3314			3.94	81.6008	82.3314
	0.148268	0.103597	0.0047599	0.0521902		395	0.153799	0.195023										395	0.110791	0.00979696	30	0.293909		395	0.0047599	0.0521902			0.293909	80	80.2939			3.95	84.4316	80.2939
	0.207025	0.206664	0.268024	0.115045		396	0.190866	0.227029										396	0.0599024	0.11825	30	3.54751		396	0.268024	0.115045			3.54751	80	83.5475			3.96	82.3961	83.5475
	0.0371513	0.12201	0.00911008	0.211038		397	0.115238	0.0219558										397	0.139567	0.136495	30	4.09484		397	0.00911008	0.211038			4.09484	80	84.0948			3.97	85.5827	84.0948
	0.00635055	0.0726276	0.233295	0.261662		398	0.0115202	0.293403										398	0.0819426	0.147497	30	4.4249		398	0.233295	0.261662			4.4249	80	84.4249			3.98	83.2777	84.4249
	0.0815569	0.031813	0.10332	0.113792		399	0.0429837	0.17314										399	0.00428993	0.079653	30	2.38959		399	0.10332	0.113792			2.38959	80	82.3896			3.99	80.1716	82.3896
	0.100898	0.12336	0.118094	0.00618184		400	0.0995	0.0709767										400	0.130771	0.0127975	30	0.383925		400	0.118094	0.00618184			0.383925	80	80.3839			4	85.2308	80.3839
	0.154281	0.102561	0.229885	0.104417		401	0.124866	0.264421										401	0.0964151	0.140086	30	4.20257		401	0.229885	0.104417			4.20257	80	84.2026			4.01	83.8566	84.2026
	0.154486	0.180189	0.123131	0.278785		402	0.01675	0.10479										402	0.110659	0.22198	30	6.6594		402	0.123131	0.278785			6.6594	80	86.6594			4.02	84.4263	86.6594
	0.15457	0.0349581	0.283883	0.141881		403	0.0662891	0.112189										403	0.181322	0.150136	30	4.50407		403	0.283883	0.141881			4.50407	80	84.5041			4.03	87.2529	84.5041
	0.157944	0.0203049	0.0433934	0.0647346		404	0.111333	0.209146										404	0.0350425	0.0682292	30	2.04688		404	0.0433934	0.0647346			2.04688	80	82.0469			4.04	81.4017	82.0469
	0.148702	0.0636742	0.219654	0.0423089		405	0.0908357	0.0293788										405	0.1886	0.029668	30	0.890041		405	0.219654	0.0423089			0.890041	80	80.89			4.05	87.544	80.89
	0.144689	0.0787974	0.106549	0.184539		406	0.0239441	0.187395										406	0.030849	0.0817618	30	2.45285		406	0.106549	0.184539			2.45285	80	82.4529			4.06	81.234	82.4529
	0.0323191	0.137543	0.167524	0.193047		407	0.00571188	0.131458										407	0.0796168	0.146581	30	4.39742		407	0.167524	0.193047			4.39742	80	84.3974			4.07	83.1847	84.3974
	0.00140989	0.109996	0.144966	0.0908357		408	0.0971863	0.131542										408	0.126734	0.172814	30	5.18443		408	0.144966	0.0908357			5.18443	80	85.1844			4.08	85.0694	85.1844
	0.0397903	0.0257276	0.0556607	0.0114117		409	0.0891728	0.152473										409	0.0383322	0.132626	30	3.97879		409	0.0556607	0.0114117			3.97879	80	83.9788			4.09	81.5333	83.9788
	0.231922	0.0219196	0.283063	0.0737724		410	0.0427427	0.024872										410	0.210966	0.0291378	30	0.874134		410	0.283063	0.0737724			0.874134	80	80.8741			4.1	88.4386	80.8741
	0.108622	0.172839	0.0230524	0.172658		411	0.139592	0.190083										411	0.0543231	0.0862566	30	2.5877		411	0.0230524	0.172658			2.5877	80	82.5877			4.11	82.1729	82.5877
	0.210689	0.0821595	0.306465	0.148039		412	0.0324517	0.153208										412	0.125722	0.212689	30	6.38067		412	0.306465	0.148039			6.38067	80	86.3807			4.12	85.0289	86.3807
	0.262758	0.162053	0.0151835	0.0463096		413	0.0511779	0.077737										413	0.191288	0.137736	30	4.13207		413	0.0151835	0.0463096			4.13207	80	84.1321			4.13	87.6515	84.1321
	0.169886	0.0015063	0.170669	0.139085		414	0.106947	0.228439										414	0.0780744	0.167512	30	5.02537		414	0.170669	0.139085			5.02537	80	85.0254			4.14	83.123	85.0254
	0.158595	0.0436344	0.133723	0.122167		415	0.104995	0.110755										415	0.243996	0.0219317	30	0.657951		415	0.133723	0.122167			0.657951	80	80.658			4.15	89.7598	80.658
	0.0597458	0.10144	0.0838947	0.0600711		416	0.170597	0.15557										416	0.094017	0.102404	30	3.07212		416	0.0838947	0.0600711			3.07212	80	83.0721			4.16	83.7607	83.0721
	0.0740375	0.124336	0.239634	0.117094		417	0.0910888	0.174453										417	0.128614	0.211074	30	6.33223		417	0.239634	0.117094			6.33223	80	86.3322			4.17	85.1445	86.3322
	0.0937037	0.0745195	0.0536724	0.0771224		418	0.0988733	0.0234862										418	0.191987	0.232789	30	6.98368		418	0.0536724	0.0771224			6.98368	80	86.9837			4.18	87.6795	86.9837
	0.0199434	0.130192	0.285184	0.05119		419	0.147207	0.249274										419	0.00236187	0.107971	30	3.23914		419	0.285184	0.05119			3.23914	80	83.2391			4.19	80.0945	83.2391
	0.227306	0.00372357	0.0461288	0.0622522		420	0.183298	0.0957884										420	0.143942	0.110912	30	3.32735		420	0.0461288	0.0622522			3.32735	80	83.3273			4.2	85.7577	83.3273
	0.175791	0.045201	0.290221	0.0692415		421	0.0480087	0.135169										421	0.0661325	0.0115322	30	0.345966		421	0.290221	0.0692415			0.345966	80	80.346			4.21	82.6453	80.346
	0.273845	0.152064	0.113515	0.0793035		422	0.0195337	0.194806										422	0.16115	0.235115	30	7.05345		422	0.113515	0.0793035			7.05345	80	87.0534			4.22	86.446	87.0534
	0.268121	0.128276	0.188432	0.0478279		423	0.0414412	0.0305236										423	0.207459	0.266904	30	8.00711		423	0.188432	0.0478279			8.00711	80	88.0071			4.23	88.2984	88.0071
	0.21093	0.127083	0.222896	0.0139302		424	0.143303	0.14446										424	0.0720371	0.139061	30	4.17184		424	0.222896	0.0139302			4.17184	80	84.1718			4.24	82.8815	84.1718
	0.207857	0.0752305	0.138423	0.0919685		425	0.0844972	0.108044										425	0.278822	0.0489245	30	1.46774		425	0.138423	0.0919685			1.46774	80	81.4677			4.25	91.1529	81.4677
	0.101295	0.035886	0.216051	0.0717479		426	0.0859192	0.0908719										426	0.0673857	0.0782551	30	2.34765		426	0.216051	0.0717479			2.34765	80	82.3477			4.26	82.6954	82.3477
	0.014352	0.103838	0.0282461	0.0722179		427	0.035645	0.181587										427	0.115864	0.191095	30	5.73285		427	0.0282461	0.0722179			5.73285	80	85.7328			4.27	84.6346	85.7328
	0.0428632	0.166199	0.248696	0.110912		428	0.0699765	0.0928964										428	0.230283	0.251696	30	7.55089		428	0.248696	0.110912			7.55089	80	87.5509			4.28	89.2113	87.5509
	0.0958125	0.192794	0.107309	0.0472013		429	0.0915829	0.162186										429	0.0147497	0.254841	30	7.64524		429	0.107309	0.0472013			7.64524	80	87.6452			4.29	80.59	87.6452
	0.166874	0.0496837	0.230415	0.0437308		430	0.0781105	0.166958										430	0.229319	0.12436	30	3.7308		430	0.230415	0.0437308			3.7308	80	83.7308			4.3	89.1727	83.7308
	0.182864	0.0443936	0.136254	0.0289571		431	0.0691089	0.0444177										431	0.0715913	0.0831717	30	2.49515		431	0.136254	0.0289571			2.49515	80	82.4952			4.31	82.8637	82.4952
	0.273134	0.11913	0.172296	0.0612641		432	0.0371875	0.173923										432	0.120853	0.196192	30	5.88577		432	0.172296	0.0612641			5.88577	80	85.8858			4.32	84.8341	85.8858
	0.284425	0.123179	0.086594	0.0533591		433	0.0229319	0.105055										433	0.247153	0.209375	30	6.28126		433	0.086594	0.0533591			6.28126	80	86.2813			4.33	89.8861	86.2813
	0.212195	0.203362	0.0860758	0.0134603		434	0.0942821	0.152522										434	0.0392481	0.224197	30	6.72592		434	0.0860758	0.0134603			6.72592	80	86.7259			4.34	81.5699	86.7259
	0.0967043	0.0586733	0.164885	0.0832922		435	0.0689161	0.170236										435	0.235452	0.130289	30	3.90866		435	0.164885	0.0832922			3.90866	80	83.9087			4.35	89.4181	83.9087
	0.0771706	0.012918	0.0402483	0.0981624		436	0.04831	0.0471049										436	0.176659	0.00212087	30	0.063626		436	0.0402483	0.0981624			0.063626	80	80.0636			4.36	87.0663	80.0636
	0.0723987	0.043767	0.142881	0.0584323		437	0.0779539	0.150943										437	0.15592	0.139351	30	4.18052		437	0.142881	0.0584323			4.18052	80	84.1805			4.37	86.2368	84.1805
	0.0323071	0.0654576	0.018666	0.0633488		438	0.0590468	0.0986805										438	0.271362	0.240164	30	7.20492		438	0.018666	0.0633488			7.20492	80	87.2049			4.38	90.8545	87.2049
	0.123769	0.0652648	0.22333	0.0291137		439	0.117901	0.108261										439	0.0711816	0.184672	30	5.54016		439	0.22333	0.0291137			5.54016	80	85.5402			4.39	82.8473	85.5402
	0.175827	0.14399	0.0179189	0.120142		440	0.102488	0.212279										440	0.208737	0.108851	30	3.26553		440	0.0179189	0.120142			3.26553	80	83.2655			4.4	88.3495	83.2655
	0.182575	0.0428752	0.173778	0.125167		441	0.0515877	0.0486353										441	0.043056	0.0675785	30	2.02736		441	0.173778	0.125167			2.02736	80	82.0274			4.41	81.7222	82.0274
	0.166536	0.0275833	0.0836899	0.13153		442	0.0382358	0.13976										442	0.190179	0.179129	30	5.37387		442	0.0836899	0.13153			5.37387	80	85.3739			4.42	87.6072	85.3739
	0.240538	0.0993313	0.143183	0.0266916		443	0.085883	0.157414										443	0.216967	0.264301	30	7.92903		443	0.143183	0.0266916			7.92903	80	87.929			4.43	88.6787	87.929
	0.217413	0.0392119	0.0779298	0.0587335		444	0.127156	0.0463578										444	0.0704706	0.237935	30	7.13804		444	0.0779298	0.0587335			7.13804	80	87.138			4.44	82.8188	87.138
	0.199398	0.127312	0.135229	0.127433		445	0.118021	0.250202										445	0.260577	0.152473	30	4.5742		445	0.135229	0.127433			4.5742	80	84.5742			4.45	90.4231	84.5742
	0.117527	0.0629873	0.156149	0.211858		446	0.0236308	0.0539736										446	0.0872447	0.0121106	30	0.363319		446	0.156149	0.211858			0.363319	80	80.3633			4.46	83.4898	80.3633
	0.0711695	0.0533832	0.0451528	0.120829		447	0.0212448	0.21011										447	0.205724	0.126903	30	3.80708		447	0.0451528	0.120829			3.80708	80	83.8071			4.47	88.229	83.8071
	0.0731458	0.0483582	0.126047	0.0491776		448	0.0473821	0.207062										448	0.203049	0.170947	30	5.1284		448	0.126047	0.0491776			5.1284	80	85.1284			4.48	88.122	85.1284
	0.110984	0.10867	0.0360065	0.0663494		449	0.165644	0.0200398										449	0.0898958	0.212906	30	6.38718		449	0.0360065	0.0663494			6.38718	80	86.3872			4.49	83.5958	86.3872
	0.230584	0.140459	0.0995241	0.102657		450	0.0988974	0.114454										450	0.264747	0.217823	30	6.53468		450	0.0995241	0.102657			6.53468	80	86.5347			4.5	90.5899	86.5347
	0.149328	0.0361752	0.0260047	0.160487		451	0.0533832	0.106152										451	0.131542	0.066988	30	2.00964		451	0.0260047	0.160487			2.00964	80	82.0096			4.51	85.2617	82.0096
	0.249395	0.0245466	0.0873773	0.0757125		452	0.0124119	0.0818944										452	0.195276	0.133651	30	4.00952		452	0.0873773	0.0757125			4.00952	80	84.0095			4.52	87.8111	84.0095
	0.204435	0.0677834	0.0581792	0.0436585		453	0.0843526	0.147051										453	0.236693	0.216003	30	6.48009		453	0.0581792	0.0436585			6.48009	80	86.4801			4.53	89.4677	86.4801
	0.151088	0.0713864	0.0746641	0.108008		454	0.120564	0.0334518										454	0.0424173	0.230536	30	6.91607		454	0.0746641	0.108008			6.91607	80	86.9161			4.54	81.6967	86.9161
	0.153546	0.178816	0.0606134	0.171862		455	0.124987	0.165632										455	0.279087	0.205567	30	6.16702		455	0.0606134	0.171862			6.16702	80	86.167			4.55	91.1635	86.167
	0.0804242	0.103513	0.0947642	0.173851		456	0.0371272	0.171139										456	0.19283	0.144689	30	4.34067		456	0.0947642	0.173851			4.34067	80	84.3407			4.56	87.7132	84.3407
	0.0685064	0.10679	0.110189	0.0926192		457	0.0590348	0.0543592										457	0.197433	0.0861963	30	2.58589		457	0.110189	0.0926192			2.58589	80	82.5859			4.57	87.8973	82.5859
	0.0908116	0.0576008	0.097367	0.0668314		458	0.0855818	0.145773										458	0.250009	0.163126	30	4.89378		458	0.097367	0.0668314			4.89378	80	84.8938			4.58	90.0004	84.8938
	0.140001	0.109297	0.105152	0.171405		459	0.131988	0.0412364										459	0.0256914	0.195264	30	5.85793		459	0.105152	0.171405			5.85793	80	85.8579			4.59	81.0277	85.8579
	0.26494	0.0961982	0.146075	0.197819		460	0.11766	0.104561										460	0.265337	0.248515	30	7.45545		460	0.146075	0.197819			7.45545	80	87.4554			4.6	90.6135	87.4554
	0.209978	0.188914	0.0505031	0.199096		461	0.130963	0.138049										461	0.104585	0.137483	30	4.12448		461	0.0505031	0.199096			4.12448	80	84.1245			4.61	84.1834	84.1245
	0.243695	0.0330662	0.0882449	0.0377177		462	0.0282581	0.0140146										462	0.166621	0.0240646	30	0.721938		462	0.0882449	0.0377177			0.721938	80	80.7219			4.62	86.6648	80.7219
	0.296403	0.0992228	0.0733265	0.128312		463	0.104501	0.128288										463	0.177767	0.115623	30	3.4687		463	0.0733265	0.128312			3.4687	80	83.4687			4.63	87.1107	83.4687
	0.136953	0.121142	0.0317166	0.262011		464	0.193252	0.150124										464	0.0202446	0.203688	30	6.11063		464	0.0317166	0.262011			6.11063	80	86.1106			4.64	80.8098	86.1106
	0.19095	0.0278123	0.0857625	0.203109		465	0.171368	0.00936314										465	0.323782	0.202193	30	6.0658		465	0.0857625	0.203109			6.0658	80	86.0658			4.65	92.9513	86.0658
	0.0178466	0.126794	0.0248117	0.10761		466	0.0406941	0.129481										466	0.135181	0.0837501	30	2.5125		466	0.0248117	0.10761			2.5125	80	82.5125			4.66	85.4072	82.5125
	0.0116045	0.0765801	0.0941737	0.0665783		467	0.0288486	0.0256191										467	0.245117	0.028234	30	0.847021		467	0.0941737	0.0665783			0.847021	80	80.847			4.67	89.8047	80.847
	0.0917757	0.0977888	0.0329337	0.19142		468	0.145544	0.098789										468	0.206086	0.0802676	30	2.40803		468	0.0329337	0.19142			2.40803	80	82.408			4.68	88.2434	82.408
	0.126011	0.0152919	0.102404	0.180093		469	0.143508	0.123721										469	0.0221486	0.167356	30	5.02067		469	0.102404	0.180093			5.02067	80	85.0207			4.69	80.8859	85.0207
	0.171115	0.0934627	0.114165	0.22686		470	0.1454	0.0146894										470	0.223655	0.176562	30	5.29686		470	0.114165	0.22686			5.29686	80	85.2969			4.7	88.9462	85.2969
	0.236211	0.0849552	0.0820269	0.022245		471	0.00261493	0.0934627										471	0.0438875	0.158017	30	4.7405		471	0.0820269	0.022245			4.7405	80	84.7405			4.71	81.7555	84.7405
	0.235585	0.16303	0.0661566	0.0608785		472	0.0680967	0.0414412										472	0.170645	0.0676267	30	2.0288		472	0.0661566	0.0608785			2.0288	80	82.0288			4.72	86.8258	82.0288
	0.214364	0.0708321	0.0715672	0.156896		473	0.117371	0.0769176										473	0.190878	0.079665	30	2.38995		473	0.0715672	0.156896			2.38995	80	82.39			4.73	87.6351	82.39
	0.110924	0.00666386	0.0063867	0.223992		474	0.140977	0.0545521										474	0.0201482	0.163512	30	4.90535		474	0.0063867	0.223992			4.90535	80	84.9053			4.74	80.8059	84.9053
	0.150413	0.0679039	0.126493	0.150545		475	0.0565042	0.0558414										475	0.2861	0.130506	30	3.91517		475	0.126493	0.150545			3.91517	80	83.9152			4.75	91.444	83.9152
	0.0578298	0.147798	0.0460324	0.0937278		476	0.0503706	0.0576611										476	0.132301	0.112538	30	3.37615		476	0.0460324	0.0937278			3.37615	80	83.3762			4.76	85.292	83.3762
	0.0251491	0.136687	0.144436	0.112623		477	0.102308	0.0859312										477	0.11954	0.0831837	30	2.49551		477	0.144436	0.112623			2.49551	80	82.4955			4.77	84.7816	82.4955
	0.0582033	0.108972	0.032042	0.206242		478	0.100488	0.00504911										478	0.259204	0.0807014	30	2.42104		478	0.032042	0.206242			2.42104	80	82.421			4.78	90.3681	82.421
	0.234741	0.00824246	0.164162	0.199373		479	0.125155	0.102814										479	0.00281979	0.150569	30	4.51708		479	0.164162	0.199373			4.51708	80	84.5171			4.79	80.1128	84.5171
	0.182238	0.024161	0.00723023	0.0800748		480	0.0951136	0.0449238										480	0.284558	0.170332	30	5.10996		480	0.00723023	0.0800748			5.10996	80	85.11			4.8	91.3823	85.11
	0.202278	0.109008	0.133289	0.0362234		481	0.00277159	0.16086										481	0.126276	0.0856059	30	2.56818		481	0.133289	0.0362234			2.56818	80	82.5682			4.81	85.051	82.5682
	0.290848	0.126686	0.0270049	0.153269		482	0.0977768	0.169549										482	0.156848	0.0699042	30	2.09713		482	0.0270049	0.153269			2.09713	80	82.0971			4.82	86.2739	82.0971
	0.20905	0.0615895	0.151774	0.270109		483	0.15557	0.0120142										483	0.271796	0.0776406	30	2.32922		483	0.151774	0.270109			2.32922	80	82.3292			4.83	90.8718	82.3292
	0.15633	0.0182202	0.0570465	0.130108		484	0.152967	0.0096644										484	0.0165452	0.11854	30	3.55619		484	0.0570465	0.130108			3.55619	80	83.5562			4.84	80.6618	83.5562
	0.0460686	0.0267639	0.155582	0.0205941		485	0.11184	0.135278										485	0.228957	0.12489	30	3.7467		485	0.155582	0.0205941			3.7467	80	83.7467			4.85	89.1583	83.7467
	0.0256553	0.0335241	0.0304754	0.0719407		486	0.000771224	0.0429957										486	0.166392	0.183853	30	5.51558		486	0.0304754	0.0719407			5.51558	80	85.5156			4.86	86.6557	85.5156
	0.0957523	0.193903	0.201651	0.122805		487	0.124372	0.112695										487	0.093041	0.0409713	30	1.22914		487	0.201651	0.122805			1.22914	80	81.2291			4.87	83.7216	81.2291
	0.0909803	0.0675424	0.0284027	0.251202		488	0.149389	0.0231608										488	0.215485	0.0348979	30	1.04694		488	0.0284027	0.251202			1.04694	80	81.0469			4.88	88.6194	81.0469
	0.230813	0.0944388	0.0594807	0.168211		489	0.128132	0.0256673										489	0.00137374	0.0308851	30	0.926553		489	0.0594807	0.168211			0.926553	80	80.9266			4.89	80.0549	80.9266
	0.252998	0.021763	0.0561668	0.00907393		490	0.132036	0.0741701										490	0.212304	0.117527	30	3.52582		490	0.0561668	0.00907393			3.52582	80	83.5258			4.9	88.4921	83.5258
	0.235344	0.112081	0.0708321	0.0605772		491	0.0673134	0.000518166										491	0.0604326	0.0806652	30	2.41996		491	0.0708321	0.0605772			2.41996	80	82.42			4.91	82.4173	82.42
	0.268735	0.151799	0.0912696	0.143436		492	0.170874	0.0614449										492	0.0857625	0.114695	30	3.44086		492	0.0912696	0.143436			3.44086	80	83.4409			4.92	83.4305	83.4409
	0.164247	0.144014	0.0850877	0.177586		493	0.165054	0.0209918										493	0.213521	0.0338857	30	1.01657		493	0.0850877	0.177586			1.01657	80	81.0166			4.93	88.5408	81.0166
	0.128192	0.0311141	0.113141	0.100693		494	0.154956	0.116961										494	0.035404	0.0648672	30	1.94602		494	0.113141	0.100693			1.94602	80	81.946			4.94	81.4162	81.946
	0.0898838	0.0412605	0.204182	0.00598904		495	0.0526119	0.108718										495	0.122468	0.12906	30	3.87179		495	0.204182	0.00598904			3.87179	80	83.8718			4.95	84.8987	83.8718
	0.0300777	0.108212	0.113478	0.102296		496	0.00680846	0.0031813										496	0.219702	0.0629271	30	1.88781		496	0.113478	0.102296			1.88781	80	81.8878			4.96	88.7881	81.8878
	0.00424173	0.0833404	0.196373	0.119745		497	0.222787	0.122179										497	0.0384407	0.0769899	30	2.3097		497	0.196373	0.119745			2.3097	80	82.3097			4.97	81.5376	82.3097
	0.157438	0.082292	0.118443	0.0907152		498	0.183551	0.0724469										498	0.226294	0.0771224	30	2.31367		498	0.118443	0.0907152			2.31367	80	82.3137			4.98	89.0518	82.3137
	0.164343	0.0294873	0.131289	0.0974514		499	0.143412	0.0652407										499	0.0732181	0.0903899	30	2.7117		499	0.131289	0.0974514			2.7117	80	82.7117			4.99	82.9287	82.7117
	0.248117	0.00929084	0.160198	0.0445984		500	0.100946	0.0828222										500	0.125529	0.104682	30	3.14045		500	0.160198	0.0445984			3.14045	80	83.1404			5	85.0212	83.1404
	0.215521	0.0341026	0.0777972	0.0726397		501	0.00589263	0.0406218										501	0.16938	0.078448	30	2.35344		501	0.0777972	0.0726397			2.35344	80	82.3534			5.01	86.7752	82.3534
	0.291981	0.193553	0.173212	0.0813762		502	0.117359	0.115358										502	0.0472013	0.0381756	30	1.14527		502	0.173212	0.0813762			1.14527	80	81.1453			5.02	81.8881	81.1453
	0.224788	0.127409	0.124878	0.126818		503	0.209098	0.0867989										503	0.210279	0.0147738	30	0.443213		503	0.124878	0.126818			0.443213	80	80.4432			5.03	88.4112	80.4432
	0.0892089	0.118094	0.14264	0.0706634		504	0.165367	0.0183889										504	0.149834	0.0693379	30	2.08014		504	0.14264	0.0706634			2.08014	80	82.0801			5.04	85.9934	82.0801
	0.144665	0.0498163	0.160318	0.0524071		505	0.0629271	0.0920408										505	0.0575887	0.112153	30	3.36459		505	0.160318	0.0524071			3.36459	80	83.3646			5.05	82.3035	83.3646
	0.0353197	0.0427186	0.156221	0.101042		506	0.0416341	0.0231729										506	0.139495	0.104308	30	3.12924		506	0.156221	0.101042			3.12924	80	83.1292			5.06	85.5798	83.1292
	0.0345243	0.0847141	0.18125	0.094969		507	0.157655	0.0697476										507	0.0065313	0.0373923	30	1.12177		507	0.18125	0.094969			1.12177	80	81.1218			5.07	80.2613	81.1218
	0.160463	0.130132	0.151726	0.107513		508	0.135952	0.0788095										508	0.0893294	0.0279448	30	0.838345		508	0.151726	0.107513			0.838345	80	80.8383			5.08	83.5732	80.8383
	0.25213	0.104224	0.175827	0.109815		509	0.171344	0.0774598										509	0.0891366	0.106742	30	3.20227		509	0.175827	0.109815			3.20227	80	83.2023			5.09	83.5655	83.2023
	0.246177	0.125577	0.170573	0.0187504		510	0.0587817	0.114527										510	0.137712	0.00674821	30	0.202446		510	0.170573	0.0187504			0.202446	80	80.2024			5.1	85.5085	80.2024
	0.205423	0.0123155	0.0665663	0.104453		511	0.0693017	0.0512261										511	0.0767368	0.0517202	30	1.55161		511	0.0665663	0.104453			1.55161	80	81.5516			5.11	83.0695	81.5516
	0.217919	0.0209436	0.150666	0.0631078		512	0.254383	0.105212										512	0.0724589	0.142243	30	4.26728		512	0.150666	0.0631078			4.26728	80	84.2673			5.12	82.8984	84.2673
	0.205965	0.0788336	0.0519492	0.124661		513	0.225993	0.115177										513	0.155402	0.0201362	30	0.604085		513	0.0519492	0.124661			0.604085	80	80.6041			5.13	86.2161	80.6041
	0.116539	0.129891	0.197168	0.145412		514	0.113997	0.0591673										514	0.0776647	0.0812798	30	2.43839		514	0.197168	0.145412			2.43839	80	82.4384			5.14	83.1066	82.4384
	0.108008	0.0894138	0.0542026	0.0363439		515	0.0320902	0.0842924										515	0.0793397	0.105296	30	3.15889		515	0.0542026	0.0363439			3.15889	80	83.1589			5.15	83.1736	83.1589
	0.0733627	0.0529373	0.202326	0.0168103		516	0.132132	0.0670844										516	0.210147	0.0674701	30	2.0241		516	0.202326	0.0168103			2.0241	80	82.0241			5.16	88.4059	82.0241
	0.140544	0.0647226	0.124637	0.0562632		517	0.212773	0.054528										517	0.0230403	0.0414774	30	1.24432		517	0.124637	0.0562632			1.24432	80	81.2443			5.17	80.9216	81.2443
	0.13882	0.0722902	0.182009	0.0853408		518	0.182057	0.150003										518	0.116491	0.066506	30	1.99518		518	0.182009	0.0853408			1.99518	80	81.9952			5.18	84.6596	81.9952
	0.311165	0.179129	0.127891	0.0921492		519	0.0278364	0.0260168										519	0.129445	0.0790143	30	2.37043		519	0.127891	0.0921492			2.37043	80	82.3704			5.19	85.1778	82.3704
	0.214931	0.0976683	0.171682	0.0245828		520	0.0151594	0.0854251										520	0.0819185	0.128288	30	3.84865		520	0.171682	0.0245828			3.84865	80	83.8486			5.2	83.2767	83.8486
	0.280955	0.0648431	0.108381	0.0982347		521	0.133277	0.0909803										521	0.174489	0.128252	30	3.84756		521	0.108381	0.0982347			3.84756	80	83.8476			5.21	86.9796	83.8476
	0.193348	0.0228475	0.19512	0.106345		522	0.204374	0.0215702										522	0.0302103	0.134964	30	4.04893		522	0.19512	0.106345			4.04893	80	84.0489			5.22	81.2084	84.0489
	0.136675	0.0652889	0.0679039	0.141628		523	0.131204	0.0908357										523	0.0713623	0.0280774	30	0.842321		523	0.0679039	0.141628			0.842321	80	80.8423			5.23	82.8545	80.8423
	0.0479725	0.121275	0.249985	0.0670001		524	0.00371152	0.0369465										524	0.0590468	0.0790866	30	2.3726		524	0.249985	0.0670001			2.3726	80	82.3726			5.24	82.3619	82.3726
	0.0160993	0.100669	0.143869	0.0518287		525	0.0505152	0.0519371										525	0.00407303	0.0484184	30	1.45255		525	0.143869	0.0518287			1.45255	80	81.4526			5.25	80.1629	81.4526
	0.0578539	0.0853167	0.240742	0.0350304		526	0.155052	0.117045										526	0.126529	0.11014	30	3.30421		526	0.240742	0.0350304			3.30421	80	83.3042			5.26	85.0612	83.3042
	0.120793	0.00967645	0.111707	0.139519		527	0.23485	0.00900163										527	0.0631681	0.0889197	30	2.66759		527	0.111707	0.139519			2.66759	80	82.6676			5.27	82.5267	82.6676
	0.17614	0.0239682	0.173224	0.166187		528	0.236115	0.127903										528	0.0229078	0.00550702	30	0.165211		528	0.173224	0.166187			0.165211	80	80.1652			5.28	80.9163	80.1652
	0.278364	0.0580587	0.10297	0.112056		529	0.110056	0.101886										529	0.184057	0.0911972	30	2.73592		529	0.10297	0.112056			2.73592	80	82.7359			5.29	87.3623	82.7359
	0.211882	0.0743147	0.195264	0.0157619		530	0.0403447	0.0637947										530	0.0207146	0.142146	30	4.26439		530	0.195264	0.0157619			4.26439	80	84.2644			5.3	80.8286	84.2644
	0.244574	0.0876062	0.0911008	0.0881485		531	0.129325	0.207785										531	0.0693138	0.156836	30	4.70507		531	0.0911008	0.0881485			4.70507	80	84.7051			5.31	82.7726	84.7051
	0.222245	0.0561668	0.15839	0.16973		532	0.272543	0.101561										532	0.0530699	0.119407	30	3.58222		532	0.15839	0.16973			3.58222	80	83.5822			5.32	82.1228	83.5822
	0.061481	0.00134964	0.106176	0.125975		533	0.20993	0.106634										533	0.0183407	0.0477797	30	1.43339		533	0.106176	0.125975			1.43339	80	81.4334			5.33	80.7336	81.4334
	0.119516	0.0756041	0.184588	0.112117		534	0.0847382	0.108694										534	0.0670603	0.0274026	30	0.822077		534	0.184588	0.112117			0.822077	80	80.8221			5.34	82.6824	80.8221
	0.00502501	0.181093	0.139375	0.00391637		535	0.141411	0.0143881										535	0.0246189	0.153389	30	4.60168		535	0.139375	0.00391637			4.60168	80	84.6017			5.35	80.9848	84.6017
	0.139857	0.0948003	0.166042	0.140218		536	0.313069	0.139507										536	0.0720492	0.20911	30	6.27331		536	0.166042	0.140218			6.27331	80	86.2733			5.36	82.882	86.2733
	0.124456	0.185407	0.143713	0.157233		537	0.278966	0.0617582										537	0.0889318	0.0992469	30	2.97741		537	0.143713	0.157233			2.97741	80	82.9774			5.37	83.5573	82.9774
	0.244068	0.0910044	0.140712	0.202133		538	0.232223	0.105152										538	0.0376454	0.0389348	30	1.16804		538	0.140712	0.202133			1.16804	80	81.168			5.38	81.5058	81.168
	0.21969	0.0656384	0.146557	0.136989		539	0.036609	0.141869										539	0.151485	0.0230042	30	0.690125		539	0.146557	0.136989			0.690125	80	80.6901			5.39	86.0594	80.6901
	0.282726	0.246563	0.117563	0.00623004		540	0.207122	0.105899										540	0.0237874	0.0906068	30	2.7182		540	0.117563	0.00623004			2.7182	80	82.7182			5.4	80.9515	82.7182
	0.165898	0.077737	0.0904742	0.126866		541	0.239995	0.076062										541	0.0472134	0.200362	30	6.01085		541	0.0904742	0.126866			6.01085	80	86.0108			5.41	81.8885	86.0108
	0.212472	0.118033	0.13494	0.200386		542	0.277785	0.100102										542	0.102983	0.193505	30	5.80515		542	0.13494	0.200386			5.80515	80	85.8051			5.42	84.1193	85.8051
	0.0158342	0.0016268	0.0421402	0.143098		543	0.121263	0.113201										543	0.0695909	0.0768814	30	2.30644		543	0.0421402	0.143098			2.30644	80	82.3064			5.43	82.7836	82.3064
	0.0591673	0.0232813	0.148232	0.084449		544	0.0413448	0.198385										544	0.107272	0.0610111	30	1.83033		544	0.148232	0.084449			1.83033	80	81.8303			5.44	84.2909	81.8303
	0.0402844	0.140242	0.142158	0.0615895		545	0.196204	0.0261493										545	0.0689764	0.113418	30	3.40254		545	0.142158	0.0615895			3.40254	80	83.4025			5.45	82.7591	83.4025
	0.0745918	0.0813039	0.132385	0.208508		546	0.19336	0.204519										546	0.0415858	0.143797	30	4.31391		546	0.132385	0.208508			4.31391	80	84.3139			5.46	81.6634	84.3139
	0.0886305	0.0145689	0.165175	0.19412		547	0.179358	0.116925										547	0.12019	0.233741	30	7.01223		547	0.165175	0.19412			7.01223	80	87.0122			5.47	84.8076	87.0122
	0.179213	0.0285714	0.079894	0.151124		548	0.193288	0.0783877										548	0.100777	0.148171	30	4.44514		548	0.079894	0.151124			4.44514	80	84.4451			5.48	84.0311	84.4451
	0.238585	0.0278243	0.13071	0.0448395		549	0.0570465	0.181226										549	0.0633488	0.0356812	30	1.07043		549	0.13071	0.0448395			1.07043	80	81.0704			5.49	82.534	81.0704
	0.191529	0.103947	0.0778213	0.107031		550	0.160246	0.120913										550	0.0986926	0.0633729	30	1.90119		550	0.0778213	0.107031			1.90119	80	81.9012			5.5	83.9477	81.9012
	0.211436	0.0548774	0.158113	0.221799		551	0.227945	0.0713864										551	0.0446707	0.206965	30	6.20896		551	0.158113	0.221799			6.20896	80	86.209			5.51	81.7868	86.209
	0.170838	0.0943544	0.111599	0.238851		552	0.218811	0.168163										552	0.0750497	0.170344	30	5.11032		552	0.111599	0.238851			5.11032	80	85.1103			5.52	83.002	85.1103
	0.195349	0.0562873	0.119311	0.121179		553	0.0825692	0.00520576										553	0.0673978	0.155269	30	4.65807		553	0.119311	0.121179			4.65807	80	84.6581			5.53	82.6959	84.6581
	0.0199434	0.0297765	0.0399831	0.0168103		554	0.0762186	0.135024										554	0.0237633	0.132156	30	3.96469		554	0.0399831	0.0168103			3.96469	80	83.9647			5.54	80.9505	83.9647
	0.0329578	0.0817016	0.150256	0.161596		555	0.2067	0.106525										555	0.0807616	0.0263903	30	0.79171		555	0.150256	0.161596			0.79171	80	80.7917			5.55	83.2305	80.7917
	0.184612	0.160005	0.00849552	0.267446		556	0.164705	0.120215										556	0.097596	0.224896	30	6.74689		556	0.00849552	0.267446			6.74689	80	86.7469			5.56	83.9038	86.7469
	0.187166	0.158402	0.145556	0.239164		557	0.178141	0.215545										557	0.128011	0.197927	30	5.93782		557	0.145556	0.239164			5.93782	80	85.9378			5.57	85.1204	85.9378
	0.271844	0.165187	0.0453094	0.117274		558	0.0297644	0.024161										558	0.158149	0.26929	30	8.07869		558	0.0453094	0.117274			8.07869	80	88.0787			5.58	86.326	88.0787
	0.324866	0.0155811	0.0578539	0.101344		559	0.145074	0.178767										559	0.0204736	0.12689	30	3.80671		559	0.0578539	0.101344			3.80671	80	83.8067			5.59	80.8189	83.8067
	0.177116	0.0323673	0.043526	0.148605		560	0.228535	0.0907755										560	0.0984395	0.11637	30	3.49111		560	0.043526	0.148605			3.49111	80	83.4911			5.6	83.9376	83.4911
	0.26359	0.208676	0.0473218	0.272917		561	0.224993	0.0584805										561	0.118118	0.0443695	30	1.33108		561	0.0473218	0.272917			1.33108	80	81.3311			5.61	84.7247	81.3311
	0.104911	0.117178	0.0493583	0.223077		562	0.159005	0.168633										562	0.047117	0.18648	30	5.59439		562	0.0493583	0.223077			5.59439	80	85.5944			5.62	81.8847	85.5944
	0.0853769	0.18983	0.0188588	0.0311141		563	0.0101946	0.024631										563	0.103573	0.210845	30	6.32536		563	0.0188588	0.0311141			6.32536	80	86.3254			5.63	84.1429	86.3254
	0.0277761	0.00144605	0.00748328	0.0929084		564	0.159414	0.236368										564	0.0610593	0.263735	30	7.91204		564	0.00748328	0.0929084			7.91204	80	87.912			5.64	82.4424	87.912
	0.00104838	0.0122191	0.0826656	0.169959		565	0.238501	0.197										565	0.0979937	0.0116286	30	0.348858		565	0.0826656	0.169959			0.348858	80	80.3489			5.65	83.9197	80.3489
	0.192951	0.130253	0.0217027	0.253552		566	0.265422	0.0598301										566	0.170428	0.030849	30	0.925469		566	0.0217027	0.253552			0.925469	80	80.9255			5.66	86.8171	80.9255
	0.173513	0.167115	0.115262	0.208026		567	0.126734	0.172405										567	0.056938	0.183178	30	5.49533		567	0.115262	0.208026			5.49533	80	85.4953			5.67	82.2775	85.4953
	0.237453	0.145569	0.0996325	0.0504067		568	0.0167741	0.0688559										568	0.143448	0.248828	30	7.46485		568	0.0996325	0.0504067			7.46485	80	87.4648			5.68	85.7379	87.4648
	0.208869	0.0850516	0.115286	0.108465		569	0.108128	0.137989										569	0.164476	0.198361	30	5.95084		569	0.115286	0.108465			5.95084	80	85.9508			5.69	86.579	85.9508
	0.170236	0.0499247	0.11531	0.240224		570	0.229114	0.166307										570	0.107465	0.0749051	30	2.24715		570	0.11531	0.240224			2.24715	80	82.2472			5.7	84.2986	82.2472
	0.137712	0.04067	0.0661927	0.226511		571	0.181081	0.0744472										571	0.203109	0.0107489	30	0.322468		571	0.0661927	0.226511			0.322468	80	80.3225			5.71	88.1244	80.3225
	0.183178	0.154353	0.0736398	0.0728686		572	0.0514431	0.220221										572	0.0142556	0.0881124	30	2.64337		572	0.0736398	0.0728686			2.64337	80	82.6434			5.72	80.5702	82.6434
	0.0225583	0.146171	0.0726999	0.0674339		573	0.00730253	0.00989336										573	0.0951739	0.195059	30	5.85178		573	0.0726999	0.0674339			5.85178	80	85.8518			5.73	83.807	85.8518
	0.0638429	0.12019	0.0743508	0.19618		574	0.165946	0.201										574	0.157016	0.258107	30	7.74321		574	0.0743508	0.19618			7.74321	80	87.7432			5.74	86.2807	87.7432
	0.179189	0.0310659	0.0357053	0.221655		575	0.2985	0.179358										575	0.0540339	0.17884	30	5.36519		575	0.0357053	0.221655			5.36519	80	85.3652			5.75	82.1614	85.3652
	0.124504	0.106501	0.0676508	0.189709		576	0.273628	0.0278243										576	0.253685	0.00527806	30	0.158342		576	0.0676508	0.189709			0.158342	80	80.1583			5.76	90.1474	80.1583
	0.232163	0.121383	0.0485389	0.0955836		577	0.116792	0.196325										577	0.126372	0.0645659	30	1.93698		577	0.0485389	0.0955836			1.93698	80	81.937			5.77	85.0549	81.937
	0.262795	0.206278	0.0206061	0.0871724		578	0.0752184	0.144556										578	0.0748208	0.235018	30	7.05055		578	0.0206061	0.0871724			7.05055	80	87.0506			5.78	82.9928	87.0506
	0.238127	0.124227	0.0752787	0.190336		579	0.174044	0.109056										579	0.19753	0.171561	30	5.14684		579	0.0752787	0.190336			5.14684	80	85.1468			5.79	87.9012	85.1468
	0.178695	0.0702296	0.0170874	0.194276		580	0.287956	0.2124										580	0.0235103	0.123275	30	3.69826		580	0.0170874	0.194276			3.69826	80	83.6983			5.8	80.9404	83.6983
	0.113129	0.0757487	0.0807375	0.106465		581	0.270844	0.0297765										581	0.183804	0.179635	30	5.38905		581	0.0807375	0.106465			5.38905	80	85.389			5.81	87.3522	85.389
	0.0658915	0.182262	0.0272097	0.0147738		582	0.0726879	0.243538										582	0.1129	0.00383202	30	0.114961		582	0.0272097	0.0147738			0.114961	80	80.115			5.82	84.516	80.115
	0.0588299	0.205604	0.0796409	0.142978		583	0.055504	0.181226										583	0.125011	0.222305	30	6.66916		583	0.0796409	0.142978			6.66916	80	86.6692			5.83	85.0004	86.6692
	0.00204856	0.172043	0.0282702	0.211822		584	0.318901	0.0908237										584	0.311285	0.256408	30	7.69224		584	0.0282702	0.211822			7.69224	80	87.6922			5.84	92.4514	87.6922
	0.169621	0.00510936	0.065313	0.222064		585	0.285992	0.186937										585	0.0659397	0.215907	30	6.4772		585	0.065313	0.222064			6.4772	80	86.4772			5.85	82.6376	86.4772
	0.174743	0.0340785	0.0606134	0.0842201		586	0.209002	0.0554558										586	0.15798	0.161825	30	4.85474		586	0.0606134	0.0842201			4.85474	80	84.8547			5.86	86.3192	84.8547
	0.185467	0.13494	0.0938001	0.0373803		587	0.0362716	0.196939										587	0.228873	0.0213412	30	0.640236		587	0.0938001	0.0373803			0.640236	80	80.6402			5.87	89.1549	80.6402
	0.267	0.18707	0.140531	0.164427		588	0.233621	0.181093										588	0.022016	0.131771	30	3.95313		588	0.140531	0.164427			3.95313	80	83.9531			5.88	80.8806	83.9531
	0.227403	0.196397	0.0476231	0.192987		589	0.229897	0.126179										589	0.0639754	0.243719	30	7.31157		589	0.0476231	0.192987			7.31157	80	87.3116			5.89	82.559	87.3116
	0.212954	0.117033	0.112322	0.0981624		590	0.268976	0.230355										590	0.00737483	0.209399	30	6.28198		590	0.112322	0.0981624			6.28198	80	86.282			5.9	80.295	86.282
	0.155209	0.0448636	0.0526963	0.0307646		591	0.0924505	0.0585046										591	0.113599	0.110827	30	3.32482		591	0.0526963	0.0307646			3.32482	80	83.3248			5.91	84.544	83.3248
	0.0621679	0.0855336	0.0933904	0.0566006		592	0.0336085	0.199145										592	0.218437	0.0890402	30	2.67121		592	0.0933904	0.0566006			2.67121	80	82.6712			5.92	88.7375	82.6712
	0.0142074	0.221618	0.0632404	0.140074		593	0.21822	0.222233										593	0.0047599	0.0521902	30	1.56571		593	0.0632404	0.140074			1.56571	80	81.5657			5.93	80.1904	81.5657
	0.10232	0.148183	0.125505	0.194975		594	0.227728	0.0405254										594	0.232898	0.20053	30	6.01591		594	0.125505	0.194975			6.01591	80	86.0159			5.94	89.3159	86.0159
	0.130855	0.180804	0.0398867	0.0729168		595	0.189336	0.227595										595	0.223583	0.240718	30	7.22155		595	0.0398867	0.0729168			7.22155	80	87.2215			5.95	88.9433	87.2215
	0.18478	0.0417184	0.13582	0.0182804		596	0.131867	0.147617										596	0.00911008	0.211038	30	6.33115		596	0.13582	0.0182804			6.33115	80	86.3311			5.96	80.3644	86.3311
	0.153076	0.0789782	0.0231488	0.0840273		597	0.0445141	0.162861										597	0.220293	0.0851841	30	2.55552		597	0.0231488	0.0840273			2.55552	80	82.5555			5.97	88.8117	82.5555
	0.24161	0.132349	0.125481	0.0996205		598	0.138411	0.207857										598	0.162861	0.047599	30	1.42797		598	0.125481	0.0996205			1.42797	80	81.428			5.98	86.5144	81.428
	0.218787	0.231705	0.0482497	0.0946798		599	0.265747	0.0728204										599	0.10332	0.113792	30	3.41375		599	0.0482497	0.0946798			3.41375	80	83.4138			5.99	84.1328	83.4138
	0.125987	0.137495	0.164548	0.116768		600	0.225438	0.220642										600	0.168428	0.171814	30	5.15443		600	0.164548	0.116768			5.15443	80	85.1544			6	86.7371	85.1544
	0.166102	0.138748	0.196975	0.0305116		601	0.13694	0.110839										601	0.0200639	0.261662	30	7.84986		601	0.196975	0.0305116			7.84986	80	87.8499			6.01	80.8026	87.8499
	0.0175092	0.0679762	0.0551305	0.0572152		602	0.00530217	0.0726517										602	0.229885	0.104417	30	3.1325		602	0.0551305	0.0572152			3.1325	80	83.1325			6.02	89.1954	83.1325
	0.0094475	0.142182	0.173453	0.0693861		603	0.297054	0.177141										603	0.187661	0.0272218	30	0.816654		603	0.173453	0.0693861			0.816654	80	80.8167			6.03	87.5064	80.8167
	0.0818462	0.222438	0.0391758	0.0862686		604	0.298283	0.0274749										604	0.0639995	0.132	30	3.95999		604	0.0391758	0.0862686			3.95999	80	83.96			6.04	82.56	83.96
	0.200807	0.136217	0.141544	0.0799301		605	0.199337	0.204748										605	0.283883	0.141881	30	4.25643		605	0.141544	0.0799301			4.25643	80	84.2564			6.05	91.3553	84.2564
	0.231199	0.0661325	0.0170513	0.00225342		606	0.0668193	0.102006										606	0.101332	0.121938	30	3.65813		606	0.0170513	0.00225342			3.65813	80	83.6581			6.06	84.0533	83.6581
	0.207977	0.00686871	0.162343	0.0806532		607	0.117527	0.183732										607	0.246334	0.149666	30	4.48997		607	0.162343	0.0806532			4.48997	80	84.49			6.07	89.8534	84.49
	0.219594	0.160391	0.0355848	0.0102428		608	0.268591	0.235561										608	0.219654	0.0423089	30	1.26927		608	0.0355848	0.0102428			1.26927	80	81.2693			6.08	88.7862	81.2693
	0.21716	0.18983	0.192336	0.0665904		609	0.295234	0.0032536										609	0.065771	0.0241731	30	0.725192		609	0.192336	0.0665904			0.725192	80	80.7252			6.09	82.6308	80.7252
	0.162331	0.156824	0.131855	0.128481		610	0.110827	0.223872										610	0.169585	0.192914	30	5.78743		610	0.131855	0.128481			5.78743	80	85.7874			6.1	86.7834	85.7874
	0.15069	0.141279	0.194577	0.00215702		611	0.0367657	0.158258										611	0.167524	0.193047	30	5.79141		611	0.194577	0.00215702			5.79141	80	85.7914			6.11	86.701	85.7914
	0.00642285	0.00557932	0.168018	0.0251009		612	0.228246	0.158318										612	0.0476231	0.102814	30	3.08441		612	0.168018	0.0251009			3.08441	80	83.0844			6.12	81.9049	83.0844
	0.0644936	0.0659397	0.0627704	0.0565283		613	0.311442	0.193553										613	0.177153	0.0955474	30	2.86642		613	0.0627704	0.0565283			2.86642	80	82.8664			6.13	87.0861	82.8664
	0.108104	0.171489	0.170212	0.119805		614	0.240104	0.0419233										614	0.0556607	0.0114117	30	0.342351		614	0.170212	0.119805			0.342351	80	80.3424			6.14	82.2264	80.3424
	0.215617	0.13594	0.0984636	0.125673		615	0.0740857	0.213786										615	0.184443	0.142689	30	4.28066		615	0.0984636	0.125673			4.28066	80	84.2807			6.15	87.3777	84.2807
	0.17649	0.15827	0.180732	0.0230042		616	0.0184371	0.143231										616	0.234308	0.152341	30	4.57023		616	0.180732	0.0230042			4.57023	80	84.5702			6.16	89.3723	84.5702
	0.258866	0.0503103	0.0629994	0.0889438		617	0.15116	0.151353										617	0.0230524	0.172658	30	5.17973		617	0.0629994	0.0889438			5.17973	80	85.1797			6.17	80.9221	85.1797
	0.218654	0.0836176	0.272266	0.121263		618	0.254637	0.185323										618	0.250431	0.0274267	30	0.8228		618	0.272266	0.121263			0.8228	80	80.8228			6.18	90.0172	80.8228
	0.188612	0.126384	0.0755197	0.112346		619	0.234151	0.0293668										619	0.212641	0.0030608	30	0.0918239		619	0.0755197	0.112346			0.0918239	80	80.0918			6.19	88.5056	80.0918
	0.189239	0.205242	0.213292	0.0466109		620	0.086823	0.195819										620	0.0151835	0.0463096	30	1.38929		620	0.213292	0.0466109			1.38929	80	81.3893			6.2	80.6073	81.3893
	0.0836176	0.110116	0.158836	0.01052		621	0.000277159	0.152919										621	0.212304	0.131723	30	3.95168		621	0.158836	0.01052			3.95168	80	83.9517			6.21	88.4921	83.9517
	0.100127	0.10914	0.130289	0.0694102		622	0.0952823	0.156583										622	0.0638308	0.116515	30	3.49545		622	0.130289	0.0694102			3.49545	80	83.4955			6.22	82.5532	83.4955
	0.0871483	0.0875098	0.126529	0.156101		623	0.202434	0.293764										623	0.133723	0.122167	30	3.665		623	0.126529	0.156101			3.665	80	83.665			6.23	85.3489	83.665
	0.0781346	0.0884859	0.189769	0.155884		624	0.177153	0.104826										624	0.198928	0.0575285	30	1.72585		624	0.189769	0.155884			1.72585	80	81.7259			6.24	87.9571	81.7259
	0.23767	0.232042	0.199651	0.0658674		625	0.0907393	0.200036										625	0.087317	0.0327409	30	0.982226		625	0.199651	0.0658674			0.982226	80	80.9822			6.25	83.4927	80.9822
	0.18184	0.205459	0.168163	0.0341508		626	0.135543	0.254793										626	0.239634	0.117094	30	3.51281		626	0.168163	0.0341508			3.51281	80	83.5128			6.26	89.5854	83.5128
	0.232801	0.171139	0.190649	0.0872206		627	0.153859	0.00868832										627	0.158848	0.08181	30	2.4543		627	0.190649	0.0872206			2.4543	80	82.4543			6.27	86.3539	82.4543
	0.271905	0.00474785	0.0116648	0.230933		628	0.28851	0.251853										628	0.0557571	0.115069	30	3.45207		628	0.0116648	0.230933			3.45207	80	83.4521			6.28	82.2303	83.4521
	0.154269	0.167548	0.206809	0.172079		629	0.217449	0.0258481										629	0.285184	0.05119	30	1.5357		629	0.206809	0.172079			1.5357	80	81.5357			6.29	91.4074	81.5357
	0.130277	0.193758	0.00736278	0.0615654		630	0.0561427	0.182467										630	0.0830632	0.0951016	30	2.85305		630	0.00736278	0.0615654			2.85305	80	82.853			6.3	83.3225	82.853
	0.0363801	0.272326	0.175068	0.0524794		631	0.135374	0.214376										631	0.12642	0.0886667	30	2.66		631	0.175068	0.0524794			2.66	80	82.66			6.31	85.0568	82.66
	0.0663614	0.0981503	0.0791107	0.155197		632	0.282015	0.0477436										632	0.290221	0.0692415	30	2.07724		632	0.0791107	0.155197			2.07724	80	82.0772			6.32	91.6089	82.0772
	0.038043	0.0515154	0.179044	0.174598		633	0.248322	0.194915										633	0.0426463	0.0297765	30	0.893294		633	0.179044	0.174598			0.893294	80	80.8933			6.33	81.7059	80.8933
	0.155378	0.0962946	0.160089	0.132265		634	0.171465	0.0765801										634	0.264711	0.0101705	30	0.305116		634	0.160089	0.132265			0.305116	80	80.3051			6.34	90.5884	80.3051
	0.130349	0.178502	0.132277	0.00224137		635	0.00208472	0.219763										635	0.188432	0.0478279	30	1.43484		635	0.132277	0.00224137			1.43484	80	81.4348			6.35	87.5373	81.4348
	0.278653	0.1799	0.165512	0.0865458		636	0.180756	0.236368										636	0.147436	0.0750738	30	2.25222		636	0.165512	0.0865458			2.25222	80	82.2522			6.36	85.8975	82.2522
	0.212954	0.160234	0.00967645	0.192878		637	0.210014	0.108815										637	0.202748	0.164934	30	4.94801		637	0.00967645	0.192878			4.94801	80	84.948			6.37	88.1099	84.948
	0.260445	0.0184732	0.173911	0.205375		638	0.268868	0.314382										638	0.138423	0.0919685	30	2.75905		638	0.173911	0.205375			2.75905	80	82.7591			6.38	85.5369	82.7591
	0.169115	0.0560101	0.0584202	0.110586		639	0.10332	0.124914										639	0.0994759	0.00632645	30	0.189793		639	0.0584202	0.110586			0.189793	80	80.1898			6.39	83.979	80.1898
	0.153823	0.18078	0.196722	0.0264626		640	0.0406821	0.214075										640	0.177273	0.0808339	30	2.42502		640	0.196722	0.0264626			2.42502	80	82.425			6.4	87.0909	82.425
	0.0664699	0.222546	0.0938604	0.153076		641	0.179996	0.248635										641	0.0282461	0.0722179	30	2.16654		641	0.0938604	0.153076			2.16654	80	82.1665			6.41	81.1298	82.1665
	0.10955	0.229897	0.258975	0.205977		642	0.230102	0.0336206										642	0.212846	0.0543231	30	1.62969		642	0.258975	0.205977			1.62969	80	81.6297			6.42	88.5138	81.6297
	0.0558053	0.113587	0.111345	0.144882		643	0.158209	0.276363										643	0.175188	0.0479846	30	1.43954		643	0.111345	0.144882			1.43954	80	81.4395			6.43	87.0075	81.4395
	0.272314	0.0475508	0.107441	0.0663373		644	0.158583	0.111129										644	0.107309	0.0472013	30	1.41604		644	0.107441	0.0663373			1.41604	80	81.416			6.44	84.2923	81.416
	0.210749	0.13447	0.202639	0.0936073		645	0.0479846	0.116093										645	0.251913	0.0729048	30	2.18714		645	0.202639	0.0936073			2.18714	80	82.1871			6.45	90.0765	82.1871
	0.20705	0.247382	0.11537	0.232536		646	0.13435	0.225306										646	0.142411	0.120287	30	3.60861		646	0.11537	0.232536			3.60861	80	83.6086			6.46	85.6965	83.6086
	0.156498	0.203205	0.244755	0.230656		647	0.248262	0.0245707										647	0.136254	0.0289571	30	0.868712		647	0.244755	0.230656			0.868712	80	80.8687			6.47	85.4501	80.8687
	0.235031	0.128252	0.0840514	0.158499		648	0.236886	0.209411										648	0.269663	0.105501	30	3.16503		648	0.0840514	0.158499			3.16503	80	83.165			6.48	90.7865	83.165
	0.12924	0.0104477	0.235705	0.0142435		649	0.088269	0.129325										649	0.153064	0.00991746	30	0.297524		649	0.235705	0.0142435			0.297524	80	80.2975			6.49	86.1226	80.2975
	0.0883775	0.13529	0.0694825	0.137435		650	0.00115684	0.126975										650	0.086594	0.0533591	30	1.60077		650	0.0694825	0.137435			1.60077	80	81.6008			6.5	83.4638	81.6008
	0.00118094	0.173574	0.206953	0.192457		651	0.172007	0.212424										651	0.178683	0.146388	30	4.39164		651	0.206953	0.192457			4.39164	80	84.3916			6.51	87.1473	84.3916
	0.0812195	0.270049	0.141242	0.247575		652	0.279858	0.062192										652	0.00637465	0.102609	30	3.07827		652	0.141242	0.247575			3.07827	80	83.0783			6.52	80.255	83.0783
	0.109116	0.106899	0.120817	0.115804		653	0.237959	0.263072										653	0.164885	0.0832922	30	2.49877		653	0.120817	0.115804			2.49877	80	82.4988			6.53	86.5954	82.4988
	0.146448	0.0208833	0.130939	0.113382		654	0.0974273	0.181563										654	0.110948	0.0369465	30	1.10839		654	0.130939	0.113382			1.10839	80	81.1084			6.54	84.4379	81.1084
	0.238634	0.138338	0.0886185	0.160692		655	0.086582	0.159439										655	0.0622522	0.0720613	30	2.16184		655	0.0886185	0.160692			2.16184	80	82.1618			6.55	82.4901	82.1618
	0.173019	0.226089	0.181611	0.197385		656	0.232946	0.222438										656	0.142881	0.0584323	30	1.75297		656	0.181611	0.197385			1.75297	80	81.753			6.56	85.7153	81.753
	0.26606	0.177466	0.025366	0.19277		657	0.229234	0.0431765										657	0.030849	0.158957	30	4.7687		657	0.025366	0.19277			4.7687	80	84.7687			6.57	81.234	84.7687
	0.167512	0.167464	0.154124	0.0269205		658	0.172067	0.14699										658	0.0766042	0.066506	30	1.99518		658	0.154124	0.0269205			1.99518	80	81.9952			6.58	83.0642	81.9952
	0.101151	0.0663735	0.0584323	0.107682		659	0.0168585	0.122131										659	0.22333	0.0291137	30	0.873411		659	0.0584323	0.107682			0.873411	80	80.8734			6.59	88.9332	80.8734
	0.0627584	0.0797976	0.211809	0.237718		660	0.093535	0.0288486										660	0.088739	0.134494	30	4.03483		660	0.211809	0.237718			4.03483	80	84.0348			6.6	83.5496	84.0348
	0.0491414	0.236669	0.0993433	0.257324		661	0.236115	0.162668										661	0.147304	0.143014	30	4.29042		661	0.0993433	0.257324			4.29042	80	84.2904			6.61	85.8922	84.2904
	0.075821	0.182864	0.115696	0.078942		662	0.171549	0.015545										662	0.173778	0.125167	30	3.75502		662	0.115696	0.078942			3.75502	80	83.755			6.62	86.9511	83.755
	0.151799	0.208688	0.208026	0.00577213		663	0.131385	0.167151										663	0.0155811	0.131687	30	3.9506		663	0.208026	0.00577213			3.9506	80	83.9506			6.63	80.6232	83.9506
	0.162138	0.0626861	0.00757969	0.180201		664	0.0408267	0.086823										664	0.139266	0.070326	30	2.10978		664	0.00757969	0.180201			2.10978	80	82.1098			6.64	85.5706	82.1098
	0.180334	0.0440923	0.171995	0.239706		665	0.0910888	0.106887										665	0.143183	0.0266916	30	0.800748		665	0.171995	0.239706			0.800748	80	80.8007			6.65	85.7273	80.8007
	0.180623	0.142194	0.142134	0.210496		666	0.165669	0.23544										666	0.0160873	0.0817136	30	2.45141		666	0.142134	0.210496			2.45141	80	82.4514			6.66	80.6435	82.4514
	0.203916	0.242815	0.105115	0.0483702		667	0.157498	0.0286919										667	0.153221	0.174477	30	5.23432		667	0.105115	0.0483702			5.23432	80	85.2343			6.67	86.1288	85.2343
	0.196505	0.225896	0.0727843	0.127553		668	0.093535	0.248334										668	0.135229	0.127433	30	3.82298		668	0.0727843	0.127553			3.82298	80	83.823			6.68	85.4092	83.823
	0.0465868	0.106754	0.154594	0.123179		669	0.031825	0.140556										669	0.0471893	0.0885703	30	2.65711		669	0.154594	0.123179			2.65711	80	82.6571			6.69	81.8876	82.6571
	0.0934748	0.0981865	0.122263	0.24155		670	0.0597578	0.108755										670	0.13306	0.0333434	30	1.0003		670	0.122263	0.24155			1.0003	80	81.0003			6.7	85.3224	81.0003
	0.101802	0.195831	0.0914383	0.148196		671	0.231211	0.287197										671	0.0451528	0.120829	30	3.62487		671	0.0914383	0.148196			3.62487	80	83.6249			6.71	81.8061	83.6249
	0.0479605	0.278099	0.122046	0.0287401		672	0.194614	0.0874737										672	0.0699042	0.196325	30	5.88974		672	0.122046	0.0287401			5.88974	80	85.8897			6.72	82.7962	85.8897
	0.134109	0.260397	0.0468037	0.119757		673	0.113936	0.178828										673	0.111574	0.199024	30	5.97072		673	0.0468037	0.119757			5.97072	80	85.9707			6.73	84.463	85.9707
	0.227089	0.140869	0.0684341	0.135916		674	0.0441526	0.137772										674	0.0360065	0.0663494	30	1.99048		674	0.0684341	0.135916			1.99048	80	81.9905			6.74	81.4403	81.9905
	0.225872	0.0149666	0.107212	0.190034		675	0.158848	0.0354161										675	0.0649756	0.0224137	30	0.672411		675	0.107212	0.190034			0.672411	80	80.6724			6.75	82.599	80.6724
	0.200627	0.183575	0.153787	0.0898717		676	0.263457	0.185503										676	0.156739	0.0543713	30	1.63114		676	0.153787	0.0898717			1.63114	80	81.6311			6.76	86.2696	81.6311
	0.152124	0.269675	0.053094	0.00750738		677	0.215461	0.0460565										677	0.0260047	0.160487	30	4.81461		677	0.053094	0.00750738			4.81461	80	84.8146			6.77	81.0402	84.8146
	0.172706	0.255673	0.0829307	0.107682		678	0.0958728	0.119407										678	0.103477	0.195807	30	5.8742		678	0.0829307	0.107682			5.8742	80	85.8742			6.78	84.1391	85.8742
	0.0166536	0.194216	0.055745	0.111526		679	0.060276	0.168512										679	0.02057	0.145822	30	4.37465		679	0.055745	0.111526			4.37465	80	84.3746			6.79	80.8228	84.3746
	0.0689643	0.042333	0.00986926	0.132554		680	0.17931	0.0510936										680	0.0581792	0.0436585	30	1.30976		680	0.00986926	0.132554			1.30976	80	81.3098			6.8	82.3272	81.3098
	0.0868109	0.0465868	0.0724951	0.0860999		681	0.153305	0.151329										681	0.084919	0.119383	30	3.58149		681	0.0724951	0.0860999			3.58149	80	83.5815			6.81	83.3968	83.5815
	0.112695	0.236079	0.0300657	0.0346328		682	0.165536	0.0218473										682	0.0962825	0.181491	30	5.44472		682	0.0300657	0.0346328			5.44472	80	85.4447			6.82	83.8513	85.4447
	0.189058	0.208062	0.0199675	0.0857505		683	0.0766042	0.228523										683	0.0606134	0.171862	30	5.15587		683	0.0199675	0.0857505			5.15587	80	85.1559			6.83	82.4245	85.1559
	0.205073	0.206459	0.120275	0.10056		684	0.0571308	0.2171										684	0.10908	0.202808	30	6.08424		684	0.120275	0.10056			6.08424	80	86.0842			6.84	84.3632	86.0842
	0.102513	0.0862084	0.0102428	0.0546967		685	0.0919203	0.0175333										685	0.033729	0.0690969	30	2.07291		685	0.0102428	0.0546967			2.07291	80	82.0729			6.85	81.3492	82.0729
	0.0644695	0.0492137	0.0988733	0.073447		686	0.212183	0.155426										686	0.110189	0.0926192	30	2.77858		686	0.0988733	0.073447			2.77858	80	82.7786			6.86	84.4075	82.7786
	0.145978	0.182491	0.0889318	0.0452492		687	0.107007	0.0989456										687	0.127168	0.189191	30	5.67573		687	0.0889318	0.0452492			5.67573	80	85.6757			6.87	85.0867	85.6757
	0.0660481	0.282858	0.0677231	0.128662		688	0.0925348	0.0858589										688	0.00365126	0.250491	30	7.51474		688	0.0677231	0.128662			7.51474	80	87.5147			6.88	80.1461	87.5147
	0.0736157	0.21334	0.134374	0.0688559		689	0.0576972	0.111466										689	0.105152	0.171405	30	5.14214		689	0.134374	0.0688559			5.14214	80	85.1421			6.89	84.2061	85.1421
	0.0944267	0.150509	0.00921854	0.105356		690	0.0960415	0.0746039										690	0.158595	0.110936	30	3.32807		690	0.00921854	0.105356			3.32807	80	83.3281			6.9	86.3438	83.3281
	0.0282581	0.0506598	0.0806291	0.0651684		691	0.096403	0.220377										691	0.0697235	0.000168705	30	0.00506116		691	0.0806291	0.0651684			0.00506116	80	80.0051			6.91	82.7889	80.0051
	0.144918	0.118865	0.0219317	0.03779		692	0.211448	0.119684										692	0.0505031	0.199096	30	5.97289		692	0.0219317	0.03779			5.97289	80	85.9729			6.92	82.0201	85.9729
	0.0787372	0.248696	0.0705188	0.0834609		693	0.0481895	0.100404										693	0.121359	0.285112	30	8.55336		693	0.0705188	0.0834609			8.55336	80	88.5534			6.93	84.8544	88.5534
	0.225643	0.177984	0.0208351	0.0466711		694	0.0200518	0.142737										694	0.0386456	0.200868	30	6.02603		694	0.0208351	0.0466711			6.02603	80	86.026			6.94	81.5458	86.026
	0.158571	0.15075	0.0233777	0.111237		695	0.109538	0.03444										695	0.0733265	0.128312	30	3.84937		695	0.0233777	0.111237			3.84937	80	83.8494			6.95	82.9331	83.8494
	0.138856	0.0182322	0.0455263	0.0348617		696	0.148762	0.244261										696	0.0685425	0.0566729	30	1.70019		696	0.0455263	0.0348617			1.70019	80	81.7002			6.96	82.7417	81.7002
	0.14928	0.191167	0.0438875	0.0416582		697	0.181443	0.0800145										697	0.0347292	0.121817	30	3.65452		697	0.0438875	0.0416582			3.65452	80	83.6545			6.97	81.3892	83.6545
	0.000939929	0.202121	0.0515033	0.0899922		698	0.0747846	0.20376										698	0.0857625	0.203109	30	6.09327		698	0.0515033	0.0899922			6.09327	80	86.0933			6.98	83.4305	86.0933
	0.0420438	0.254142	0.0149666	0.0378261		699	0.105718	0.21134										699	0.0108212	0.208363	30	6.25089		699	0.0149666	0.0378261			6.25089	80	86.2509			6.99	80.4328	86.2509
	0.0109658	0.124974	0.00441044	0.0981744		700	0.142628	0.0320661										700	0.0303428	0.263903	30	7.9171		700	0.00441044	0.0981744			7.9171	80	87.9171			7	81.2137	87.9171
	0.0805568	0.0452853	0.152931	0.125384		701	0.21569	0.209978										701	0.0941737	0.0665783	30	1.99735		701	0.152931	0.125384			1.99735	80	81.9973			7.01	83.7669	81.9973
	0.10961	0.105284	0.00369947	0.0440682		702	0.175622	0.101428										702	0.121938	0.114575	30	3.43725		702	0.00369947	0.0440682			3.43725	80	83.4372			7.02	84.8775	83.4372
	0.0704103	0.202928	0.112466	0.0348979		703	0.0298367	0.0883413										703	0.0679521	0.154775	30	4.64325		703	0.112466	0.0348979			4.64325	80	84.6433			7.03	82.7181	84.6433
	0.105995	0.232187	0.0383443	0.0785805		704	0.0356691	0.151425										704	0.102404	0.180093	30	5.40279		704	0.0383443	0.0785805			5.40279	80	85.4028			7.04	84.0962	85.4028
	0.170103	0.161101	0.152835	0.126216		705	0.0596855	0.000337411										705	0.184949	0.208508	30	6.25523		705	0.152835	0.126216			6.25523	80	86.2552			7.05	87.398	86.2552
	0.124589	0.054299	0.0449238	0.110092		706	0.0621799	0.130614										706	0.12871	0.159282	30	4.77846		706	0.0449238	0.110092			4.77846	80	84.7785			7.06	85.1484	84.7785
	0.131012	0.0825812	0.0524914	0.104911		707	0.0499729	0.0886185										707	0.0820269	0.022245	30	0.66735		707	0.0524914	0.104911			0.66735	80	80.6673			7.07	83.2811	80.6673
	0.0404652	0.186721	0.142689	0.00778454		708	0.0332229	0.114936										708	0.132566	0.216931	30	6.50793		708	0.142689	0.00778454			6.50793	80	86.5079			7.08	85.3026	86.5079
	0.0533109	0.25924	0.0604808	0.0970778		709	0.1588	0.123143										709	0.00778454	0.204567	30	6.13702		709	0.0604808	0.0970778			6.13702	80	86.137			7.09	80.3114	86.137
	0.0161475	0.171212	0.106067	0.118094		710	0.124625	0.00063867										710	0.0715672	0.156896	30	4.70688		710	0.106067	0.118094			4.70688	80	84.7069			7.1	82.8627	84.7069
	0.124589	0.113647	0.0132193	0.121167		711	0.0668073	0.1618										711	0.0363198	0.158981	30	4.76942		711	0.0132193	0.121167			4.76942	80	84.7694			7.11	81.4528	84.7694
	0.0952944	0.109815	0.135687	0.108875		712	0.159475	0.0823402										712	0.058119	0.000723023	30	0.0216907		712	0.135687	0.108875			0.0216907	80	80.0217			7.12	82.3248	80.0217
	0.204411	0.158547	0.111936	0.0337652		713	0.0267639	0.119624										713	0.126493	0.150545	30	4.51636		713	0.111936	0.0337652			4.51636	80	84.5164			7.13	85.0597	84.5164
	0.179334	0.271302	0.130686	0.0576611		714	0.136651	0.203724										714	0.0466832	0.301549	30	9.04646		714	0.130686	0.0576611			9.04646	80	89.0465			7.14	81.8673	89.0465
	0.177984	0.164644	0.126577	0.157137		715	0.165861	0.0226788										715	0.0289209	0.237862	30	7.13587		715	0.126577	0.157137			7.13587	80	87.1359			7.15	81.1568	87.1359
	0.1588	0.111382	0.103392	0.126457		716	0.137302	0.19324										716	0.144436	0.112623	30	3.37868		716	0.103392	0.126457			3.37868	80	83.3787			7.16	85.7774	83.3787
	0.102585	0.0511418	0.167609	0.0616377		717	0.19271	0.166982										717	0.0915829	0.0381635	30	1.14491		717	0.167609	0.0616377			1.14491	80	81.1449			7.17	83.6633	81.1449
	0.0558535	0.139917	0.0689764	0.0685064		718	0.0829789	0.0431403										718	0.0369224	0.115515	30	3.46545		718	0.0689764	0.0685064			3.46545	80	83.4654			7.18	81.4769	83.4654
	0.0209436	0.245165	0.0676508	0.162584		719	0.0433332	0.136567										719	0.164162	0.199373	30	5.9812		719	0.0676508	0.162584			5.9812	80	85.9812			7.19	86.5665	85.9812
	0.0440321	0.179442	0.126167	0.226017		720	0.15351	0.112864										720	0.0439959	0.24396	30	7.3188		720	0.126167	0.226017			7.3188	80	87.3188			7.2	81.7598	87.3188
	0.117094	0.110357	0.0382961	0.12718		721	0.18319	0.0328614										721	0.038983	0.170284	30	5.10852		721	0.0382961	0.12718			5.10852	80	85.1085			7.21	81.5593	85.1085
	0.121745	0.0213653	0.179647	0.0802676		722	0.0694463	0.0170995										722	0.133289	0.0362234	30	1.0867		722	0.179647	0.0802676			1.0867	80	81.0867			7.22	85.3316	81.0867
	0.140303	0.155739	0.000120504	0.0533952		723	0.0445984	0.0961982										723	0.100066	0.0832199	30	2.4966		723	0.000120504	0.0533952			2.4966	80	82.4966			7.23	84.0027	82.4966
	0.284172	0.195228	0.187721	0.233874		724	0.126143	0.0946437										724	0.104296	0.167958	30	5.03874		724	0.187721	0.233874			5.03874	80	85.0387			7.24	84.1718	85.0387
	0.150328	0.202651	0.0678677	0.19136		725	0.159089	0.0443213										725	0.151774	0.270109	30	8.10328		725	0.0678677	0.19136			8.10328	80	88.1033			7.25	86.071	88.1033
	0.179731	0.121974	0.164223	0.165187		726	0.0853769	0.159716										726	0.0713021	0.170935	30	5.12804		726	0.164223	0.165187			5.12804	80	85.128			7.26	82.8521	85.128
	0.0696632	0.00154245	0.124203	0.0389709		727	0.0520697	0.127035										727	0.162572	0.117491	30	3.52474		727	0.124203	0.0389709			3.52474	80	83.5247			7.27	86.5029	83.5247
	0.0481895	0.1015	0.127601	0.0627102		728	0.0203651	0.0300175										728	0.155582	0.0205941	30	0.617823		728	0.127601	0.0627102			0.617823	80	80.6178			7.28	86.2233	80.6178
	0.00549497	0.177225	0.240092	0.205363		729	0.0885221	0.144171										729	0.098078	0.168356	30	5.05067		729	0.240092	0.205363			5.05067	80	85.0507			7.29	83.9231	85.0507
	0.033958	0.199554	0.0267398	0.260107		730	0.143821	0.0288848										730	0.134663	0.238754	30	7.16262		730	0.0267398	0.260107			7.16262	80	87.1626			7.3	85.3865	87.1626
	0.0383925	0.18695	0.130012	0.244297		731	0.18178	0.142845										731	0.201651	0.122805	30	3.68416		731	0.130012	0.244297			3.68416	80	83.6842			7.31	88.066	83.6842
	0.165138	0.0789661	0.0546605	0.0360306		732	0.0421402	0.140001										732	0.0977647	0.100319	30	3.00958		732	0.0546605	0.0360306			3.00958	80	83.0096			7.32	83.9106	83.0096
	0.124697	0.0880521	0.125384	0.0571067		733	0.10338	0.0171838										733	0.0459963	0.0485269	30	1.45581		733	0.125384	0.0571067			1.45581	80	81.4558			7.33	81.8399	81.4558
	0.207182	0.103621	0.170525	0.191721		734	0.0473941	0.0808942										734	0.0594807	0.168211	30	5.04634		734	0.170525	0.191721			5.04634	80	85.0463			7.34	82.3792	85.0463
	0.137796	0.252323	0.150232	0.233283		735	0.0520817	0.0828825										735	0.0190275	0.190215	30	5.70646		735	0.150232	0.233283			5.70646	80	85.7065			7.35	80.7611	85.7065
	0.194614	0.186588	0.264192	0.20705		736	0.0683738	0.0138218										736	0.11043	0.227174	30	6.81521		736	0.264192	0.20705			6.81521	80	86.8152			7.36	84.4172	86.8152
	0.182973	0.19559	0.00630235	0.00236187		737	0.0624812	0.0601193										737	0.0708321	0.0605772	30	1.81732		737	0.00630235	0.00236187			1.81732	80	81.8173			7.37	82.8333	81.8173
	0.00767609	0.0510815	0.294114	0.102802		738	0.00539857	0.0664458										738	0.00230162	0.00614569	30	0.184371		738	0.294114	0.102802			0.184371	80	80.1844			7.38	80.0921	80.1844
	0.0601916	0.0903296	0.0536724	0.195445		739	0.0204495	0.0596614										739	0.162487	0.129951	30	3.89854		739	0.0536724	0.195445			3.89854	80	83.8985			7.39	86.4995	83.8985
	0.129855	0.237176	0.0101946	0.287329		740	0.133518	0.0726397										740	0.0850877	0.177586	30	5.32759		740	0.0101946	0.287329			5.32759	80	85.3276			7.4	83.4035	85.3276
	0.125673	0.217148	0.238802	0.156619		741	0.104826	0.100922										741	0.0696753	0.123914	30	3.71742		741	0.238802	0.156619			3.71742	80	83.7174			7.41	82.787	83.7174
	0.137784	0.193035	0.0173646	0.00443454		742	0.110562	0.121239										742	0.200458	0.209616	30	6.28849		742	0.0173646	0.00443454			6.28849	80	86.2885			7.42	88.0183	86.2885
	0.158258	0.0425981	0.258035	0.171465		743	0.0285232	0.00345846										743	0.204182	0.00598904	30	0.179671		743	0.258035	0.171465			0.179671	80	80.1797			7.43	88.1673	80.1797
	0.154859	0.130927	0.0210761	0.195903		744	0.0587215	0.143424										744	0.00531422	0.0626017	30	1.87805		744	0.0210761	0.195903			1.87805	80	81.8781			7.44	80.2126	81.8781
	0.187359	0.206941	0.221606	0.224523		745	0.117973	0.0677834										745	0.187998	0.168862	30	5.06586		745	0.221606	0.224523			5.06586	80	85.0659			7.45	87.5199	85.0659
	0.115708	0.283413	0.138905	0.218268		746	0.0942821	0.0182684										746	0.196373	0.119745	30	3.59234		746	0.138905	0.218268			3.59234	80	83.5923			7.46	87.8549	83.5923
	0.0581431	0.174297	0.156522	0.0251973		747	0.0440923	0.132687										747	0.0570224	0.110273	30	3.30819		747	0.156522	0.0251973			3.30819	80	83.3082			7.47	82.2809	83.3082
	0.0265831	0.0579985	0.147388	0.210906		748	0.01052	0.00184371										748	0.120986	0.0515395	30	1.54618		748	0.147388	0.210906			1.54618	80	81.5462			7.48	84.8394	81.5462
	0.0656505	0.144677	0.0375731	0.212966		749	0.0898958	0.0428752										749	0.131289	0.0974514	30	2.92354		749	0.0375731	0.212966			2.92354	80	82.9235			7.49	85.2516	82.9235
	0.0955715	0.253721	0.218931	0.226824		750	0.08516	0.114683										750	0.072953	0.15586	30	4.67579		750	0.218931	0.226824			4.67579	80	84.6758			7.5	82.9181	84.6758
	0.165861	0.297741	0.0015545	0.198325		751	0.108947	0.0710249										751	0.147991	0.134783	30	4.0435		751	0.0015545	0.198325			4.0435	80	84.0435			7.51	85.9196	84.0435
	0.106296	0.163994	0.151859	0.0336688		752	0.0015545	0.0680364										752	0.0777972	0.0726397	30	2.17919		752	0.151859	0.0336688			2.17919	80	82.1792			7.52	83.1119	82.1792
	0.177466	0.0122673	0.149702	0.160451		753	0.0264867	0.0282943										753	0.124842	0.0419835	30	1.25951		753	0.149702	0.160451			1.25951	80	81.2595			7.53	84.9937	81.2595
	0.11437	0.127059	0.129445	0.211918		754	0.0837863	0.0903296										754	0.167765	0.0504911	30	1.51473		754	0.129445	0.211918			1.51473	80	81.5147			7.54	86.7106	81.5147
	0.177201	0.140905	0.257071	0.170609		755	0.10479	0.110996										755	0.124878	0.126818	30	3.80454		755	0.257071	0.170609			3.80454	80	83.8045			7.55	84.9951	83.8045
	0.114454	0.235488	0.0314997	0.21481		756	0.0889438	0.0828463										756	0.070567	0.143821	30	4.31464		756	0.0314997	0.21481			4.31464	80	84.3146			7.56	82.8227	84.3146
	0.0564922	0.0950534	0.0558414	0.0121468		757	0.0435862	0.132952										757	0.201145	0.0634332	30	1.903		757	0.0558414	0.0121468			1.903	80	81.903			7.57	88.0458	81.903
	0.00291619	0.11443	0.128975	0.166645		758	0.0362957	0.0352233										758	0.160318	0.0524071	30	1.57221		758	0.128975	0.166645			1.57221	80	81.5722			7.58	86.4127	81.5722
	0.0694102	0.0703139	0.191288	0.179864		759	0.0261855	0.129879										759	0.0323914	0.0273303	30	0.819908		759	0.191288	0.179864			0.819908	80	80.8199			7.59	81.2957	80.8199
	0.0811834	0.122456	0.165223	0.212243		760	0.143375	0.119034										760	0.226559	0.064831	30	1.94493		760	0.165223	0.212243			1.94493	80	81.9449			7.6	89.0624	81.9449
	0.14311	0.276195	0.00507321	0.154859		761	0.0976442	0.0590348										761	0.18125	0.094969	30	2.84907		761	0.00507321	0.154859			2.84907	80	82.8491			7.61	87.25	82.8491
	0.108453	0.221751	0.224752	0.0116768		762	0.0385371	0.113936										762	0.0365488	0.102464	30	3.07393		762	0.224752	0.0116768			3.07393	80	83.0739			7.62	81.462	83.0739
	0.16979	0.178177	0.00857987	0.168247		763	0.00254263	0.0381635										763	0.238356	0.0511297	30	1.53389		763	0.00857987	0.168247			1.53389	80	81.5339			7.63	89.5343	81.5339
	0.157257	0.00876062	0.13288	0.132843		764	0.045442	0.0214979										764	0.175827	0.109815	30	3.29445		764	0.13288	0.132843			3.29445	80	83.2945			7.64	87.0331	83.2945
	0.110526	0.227125	0.143604	0.190203		765	0.148328	0.096391										765	0.101464	0.0786649	30	2.35995		765	0.143604	0.190203			2.35995	80	82.3599			7.65	84.0586	82.3599
	0.0840273	0.233356	0.10285	0.122854		766	0.20276	0.0032777										766	0.221679	0.0386215	30	1.15864		766	0.10285	0.122854			1.15864	80	81.1586			7.66	88.8671	81.1586
	0.00151835	0.276375	0.226812	0.0187986		767	0.0659638	0.0735675										767	0.0665663	0.104453	30	3.13358		767	0.226812	0.0187986			3.13358	80	83.1336			7.67	82.6627	83.1336
	0.0463096	0.0878593	0.0979575	0.104874		768	0.0280292	0.0581069										768	0.150208	0.0146533	30	0.439598		768	0.0979575	0.104874			0.439598	80	80.4396			7.68	86.0083	80.4396
	0.0156896	0.0146653	0.215376	0.123516		769	0.0470808	0.0848949										769	0.200398	0.0079653	30	0.238959		769	0.215376	0.123516			0.238959	80	80.239			7.69	88.0159	80.239
	0.162017	0.126457	0.0420197	0.113599		770	0.106465	0.0984154										770	0.0519492	0.124661	30	3.73983		770	0.0420197	0.113599			3.73983	80	83.7398			7.7	82.078	83.7398
	0.13012	0.242261	0.247418	0.0851721		771	0.139182	0.0031572										771	0.172453	0.055251	30	1.65753		771	0.247418	0.0851721			1.65753	80	81.6575			7.71	86.8981	81.6575
	0.227306	0.242213	0.136446	0.0405254		772	0.0484064	0.133868										772	0.248997	0.0264988	30	0.794963		772	0.136446	0.0405254			0.794963	80	80.795			7.72	89.9599	80.795
	0.122625	0.226812	0.0295234	0.0798819		773	0.0374405	0.0937158										773	0.0542026	0.0363439	30	1.09032		773	0.0295234	0.0798819			1.09032	80	81.0903			7.73	82.1681	81.0903
	0.120998	0.00692897	0.212448	0.121251		774	0.00524191	0.0983793										774	0.213051	0.0715792	30	2.14738		774	0.212448	0.121251			2.14738	80	82.1474			7.74	88.522	82.1474
	0.00692897	0.0567211	0.00506116	0.148726		775	0.12477	0.103103										775	0.242622	0.124758	30	3.74273		775	0.00506116	0.148726			3.74273	80	83.7427			7.75	89.7049	83.7427
	0.0334157	0.219739	0.20488	0.0642044		776	0.106706	0.0375008										776	0.124637	0.0562632	30	1.6879		776	0.20488	0.0642044			1.6879	80	81.6879			7.76	84.9855	81.6879
	0.0456709	0.229728	0.015557	0.0206784		777	0.0851721	0.114804										777	0.122552	0.109695	30	3.29084		777	0.015557	0.0206784			3.29084	80	83.2908			7.77	84.9021	83.2908
	0.0485389	0.178852	0.13147	0.028704		778	0.0137977	0.0701211										778	0.321022	0.0191119	30	0.573357		778	0.13147	0.028704			0.573357	80	80.5734			7.78	92.8409	80.5734
	0.0257999	0.0993795	0.169368	0.100548		779	0.00126529	0.0737604										779	0.127891	0.0921492	30	2.76448		779	0.169368	0.100548			2.76448	80	82.7645			7.79	85.1156	82.7645
	0.126264	0.0403929	0.102609	0.106525		780	0.106706	0.109526										780	0.12489	0.05407	30	1.6221		780	0.102609	0.106525			1.6221	80	81.6221			7.8	84.9956	81.6221
	0.115756	0.139676	0.0951739	0.0465265		781	0.177514	0.00825451										781	0.204724	0.052142	30	1.56426		781	0.0951739	0.0465265			1.56426	80	81.5643			7.81	88.189	81.5643
	0.15251	0.265976	0.0935832	0.0789782		782	0.143978	0.0295837										782	0.108381	0.0982347	30	2.94704		782	0.0935832	0.0789782			2.94704	80	82.947			7.82	84.3352	82.947
	0.0866784	0.14552	0.120636	0.027752		783	0.105489	0.0753269										783	0.116865	0.025824	30	0.774719		783	0.120636	0.027752			0.774719	80	80.7747			7.83	84.6746	80.7747
	0.110056	0.142194	0.107164	0.057878		784	0.0158221	0.0893174										784	0.195963	0.0354643	30	1.06393		784	0.107164	0.057878			1.06393	80	81.0639			7.84	87.8385	81.0639
	0.034922	0.0357414	0.076074	0.058854		785	0.082039	0.140556										785	0.0679039	0.141628	30	4.24884		785	0.076074	0.058854			4.24884	80	84.2488			7.85	82.7162	84.2488
	0.000228957	0.115937	0.118684	0.0636862		786	0.212605	0.0156896										786	0.158342	0.0965356	30	2.89607		786	0.118684	0.0636862			2.89607	80	82.8961			7.86	86.3337	82.8961
	0.0134723	0.249142	0.0915708	0.111767		787	0.160644	0.0919564										787	0.249636	0.0382961	30	1.14888		787	0.0915708	0.111767			1.14888	80	81.1489			7.87	89.9854	81.1489
	0.0297042	0.222209	0.0787251	0.0122432		788	0.0180394	0.080605										788	0.143869	0.0518287	30	1.55486		788	0.0787251	0.0122432			1.55486	80	81.5549			7.88	85.7548	81.5549
	0.0795807	0.148376	0.0750618	0.0522866		789	0.0400193	0.0777129										789	0.146725	0.0922215	30	2.76665		789	0.0750618	0.0522866			2.76665	80	82.7666			7.89	85.869	82.7666
	0.114177	0.0159065	0.0717118	0.0174851		790	0.189034	0.203639										790	0.294451	0.0615895	30	1.84768		790	0.0717118	0.0174851			1.84768	80	81.8477			7.9	91.778	81.8477
	0.153799	0.195023	0.133856	0.0622402		791	0.110791	0.00979696										791	0.111707	0.139519	30	4.18558		791	0.133856	0.0622402			4.18558	80	84.1856			7.91	84.4683	84.1856
	0.0515154	0.274869	0.0144605	0.0969573		792	0.0733024	0.140254										792	0.101488	0.105344	30	3.16033		792	0.0144605	0.0969573			3.16033	80	83.1603			7.92	84.0595	83.1603
	0.190866	0.227029	0.0538772	0.0918359		793	0.0599024	0.11825										793	0.262276	0.026077	30	0.78231		793	0.0538772	0.0918359			0.78231	80	80.7823			7.93	90.4911	80.7823
	0.069133	0.234018	0.0214858	0.0575285		794	0.0288124	0.0402844										794	0.10297	0.112056	30	3.36169		794	0.0214858	0.0575285			3.36169	80	83.3617			7.94	84.1188	83.3617
	0.115238	0.0219558	0.156812	0.0474062		795	0.139567	0.136495										795	0.105224	0.097596	30	2.92788		795	0.156812	0.0474062			2.92788	80	82.9279			7.95	84.209	82.9279
	0.0348135	0.14922	0.0489727	0.0745195		796	0.206881	0.0217509										796	0.199349	0.104441	30	3.13322		796	0.0489727	0.0745195			3.13322	80	83.1332			7.96	87.974	83.1332
	0.0115202	0.293403	0.0873291	0.120311		797	0.0819426	0.147497										797	0.0911008	0.0881485	30	2.64446		797	0.0873291	0.120311			2.64446	80	82.6445			7.97	83.644	82.6445
	0.0503344	0.191264	0.0719648	0.145484		798	0.0653733	0.075592										798	0.120263	0.0351027	30	1.05308		798	0.0719648	0.145484			1.05308	80	81.0531			7.98	84.8105	81.0531
	0.0429837	0.17314	0.0866784	0.12195		799	0.00428993	0.079653										799	0.202928	0.092824	30	2.78472		799	0.0866784	0.12195			2.78472	80	82.7847			7.99	88.1171	82.7847
	0.113033	0.07799	0.0951377	0.103609		800	0.0793638	0.148822										800	0.106176	0.125975	30	3.77924		800	0.0951377	0.103609			3.77924	80	83.7792			8	84.247	83.7792
	0.0995	0.0709767	0.046177	0.00730253		801	0.130771	0.0127975										801	0.103103	0.134217	30	4.02651		801	0.046177	0.00730253			4.02651	80	84.0265			8.01	84.1241	84.0265
	0.0923179	0.20811	0.0264265	0.107128		802	0.155197	0.180093										802	0.215376	0.0470206	30	1.41062		802	0.0264265	0.107128			1.41062	80	81.4106			8.02	88.6151	81.4106
	0.124866	0.264421	0.112611	0.156414		803	0.0964151	0.140086										803	0.139375	0.00391637	30	0.117491		803	0.112611	0.156414			0.117491	80	80.1175			8.03	85.575	80.1175
	0.122263	0.0751341	0.0701452	0.186227		804	0.0216425	0.101874										804	0.0859915	0.104814	30	3.14443		804	0.0701452	0.186227			3.14443	80	83.1444			8.04	83.4397	83.1444
	0.01675	0.10479	0.0245828	0.119829		805	0.110659	0.22198										805	0.225896	0.145087	30	4.3526		805	0.0245828	0.119829			4.3526	80	84.3526			8.05	89.0359	84.3526
	0.0454058	0.144653	0.0643852	0.0243056		806	0.190818	0.0355245										806	0.143713	0.157233	30	4.717		806	0.0643852	0.0243056			4.717	80	84.717			8.06	85.7485	84.717
	0.0662891	0.112189	0.042092	0.126951		807	0.181322	0.150136										807	0.040417	0.153582	30	4.60746		807	0.042092	0.126951			4.60746	80	84.6075			8.07	81.6167	84.6075
	0.0148461	0.233813	0.0807134	0.157306		808	0.00204856	0.108008										808	0.270447	0.0442249	30	1.32675		808	0.0807134	0.157306			1.32675	80	81.3267			8.08	90.8179	81.3267
	0.111333	0.209146	0.0539013	0.162704		809	0.0350425	0.0682292										809	0.146557	0.136989	30	4.10966		809	0.0539013	0.162704			4.10966	80	84.1097			8.09	85.8623	84.1097
	0.16838	0.163379	0.0355607	0.180852		810	0.119226	0.135302										810	0.0188227	0.112394	30	3.37182		810	0.0355607	0.180852			3.37182	80	83.3718			8.1	80.7529	83.3718
	0.0908357	0.0293788	0.0335723	0.00625415		811	0.1886	0.029668										811	0.16656	0.218991	30	6.56974		811	0.0335723	0.00625415			6.56974	80	86.5697			8.11	86.6624	86.5697
	0.155667	0.165006	0.0944026	0.151305		812	0.169248	0.134157										812	0.0904742	0.126866	30	3.80599		812	0.0944026	0.151305			3.80599	80	83.806			8.12	83.619	83.806
	0.0239441	0.187395	0.0637706	0.14634		813	0.030849	0.0817618										813	0.00866422	0.0210882	30	0.632645		813	0.0637706	0.14634			0.632645	80	80.6326			8.13	80.3466	80.6326
	0.101295	0.224812	0.056938	0.219293		814	0.0651202	0.0957282										814	0.124697	0.135	30	4.05001		814	0.056938	0.219293			4.05001	80	84.05			8.14	84.9879	84.05
	0.00571188	0.131458	0.182792	0.228909		815	0.0796168	0.146581										815	0.0421402	0.143098	30	4.29295		815	0.182792	0.228909			4.29295	80	84.2929			8.15	81.6856	84.2929
	0.0658674	0.0575164	0.114695	0.0546485		816	0.162933	0.0771345										816	0.119431	0.182563	30	5.4769		816	0.114695	0.0546485			5.4769	80	85.4769			8.16	84.7773	85.4769
	0.0971863	0.131542	0.0804001	0.0619871		817	0.126734	0.172814										817	0.258975	0.147087	30	4.41261		817	0.0804001	0.0619871			4.41261	80	84.4126			8.17	90.359	84.4126
	0.0241249	0.255215	0.0781708	0.147581		818	0.0412002	0.165982										818	0.142158	0.0615895	30	1.84768		818	0.0781708	0.147581			1.84768	80	81.8477			8.18	85.6863	81.8477
	0.0891728	0.152473	0.0604206	0.18895		819	0.0383322	0.132626										819	0.0254022	0.00630235	30	0.18907		819	0.0604206	0.18895			0.18907	80	80.1891			8.19	81.0161	80.1891
	0.0996084	0.140628	0.0871845	0.260433		820	0.0752425	0.169139										820	0.249383	0.19659	30	5.8977		820	0.0871845	0.260433			5.8977	80	85.8977			8.2	89.9753	85.8977
	0.0427427	0.024872	0.0165331	0.0623004		821	0.210966	0.0291378										821	0.165175	0.19412	30	5.82359		821	0.0165331	0.0623004			5.82359	80	85.8236			8.21	86.607	85.8236
	0.0683136	0.0996205	0.00897753	0.0221245		822	0.157679	0.185443										822	0.00285594	0.198	30	5.93999		822	0.00897753	0.0221245			5.93999	80	85.94			8.22	80.1142	85.94
	0.139592	0.190083	0.130325	0.105308		823	0.0543231	0.0862566										823	0.187106	0.0565765	30	1.6973		823	0.130325	0.105308			1.6973	80	81.6973			8.23	87.4842	81.6973
	0.0271856	0.218738	0.00539857	0.212641		824	0.0187986	0.0989215										824	0.13071	0.0448395	30	1.34518		824	0.00539857	0.212641			1.34518	80	81.3452			8.24	85.2284	81.3452
	0.0324517	0.153208	0.0319696	0.22539		825	0.125722	0.212689										825	0.0571067	0.148123	30	4.4437		825	0.0319696	0.22539			4.4437	80	84.4437			8.25	82.2843	84.4437
	0.0859915	0.064337	0	0		826	0.245105	0.0154365										826	0.120564	0.231741	30	6.95222							6.95222	80	86.9522			8.26	84.8226	86.9522
	0.0511779	0.077737	0	0		827	0.191288	0.137736										827	0.158113	0.221799	30	6.65398							6.65398	80	86.654			8.27	86.3245	86.654
	0.0910647	0.126649	0	0		828	0.014822	0.0682413										828	0.0241972	0.0905224	30	2.71567							2.71567	80	82.7157			8.28	80.9679	82.7157
	0.106947	0.228439	0	0		829	0.0780744	0.167512										829	0.108502	0.049033	30	1.47099							1.47099	80	81.471			8.29	84.3401	81.471
	0.178791	0.178671	0	0		830	0.178647	0.173453										830	0.119311	0.121179	30	3.63536							3.63536	80	83.6354			8.3	84.7724	83.6354
	0.104995	0.110755	0	0		831	0.243996	0.0219317										831	0.0354522	0.281328	30	8.43984							8.43984	80	88.4398			8.31	81.4181	88.4398
	0.139555	0.0525035	0	0		832	0.173489	0.195337										832	0.0829066	0.265156	30	7.95469							7.95469	80	87.9547			8.32	83.3163	87.9547
	0.170597	0.15557	0	0		833	0.094017	0.102404										833	0.150256	0.161596	30	4.84787							4.84787	80	84.8479			8.33	86.0102	84.8479
	0.0539736	0.210219	0	0		834	0.0787854	0.129156										834	0.0584684	0.0349581	30	1.04874							1.04874	80	81.0487			8.34	82.3387	81.0487
	0.0910888	0.174453	0	0		835	0.128614	0.211074										835	0.132783	0.140447	30	4.21341							4.21341	80	84.2134			8.35	85.3113	84.2134
	0.0112912	0.100838	0	0		836	0.204483	0.0159065										836	0.145556	0.239164	30	7.17491							7.17491	80	87.1749			8.36	85.8223	87.1749
	0.0988733	0.0234862	0	0		837	0.191987	0.232789										837	0.142435	0.190709	30	5.72128							5.72128	80	85.7213			8.37	85.6974	85.7213
	0.0771345	0.138531	0	0		838	0.0618184	0.090185										838	0.0703139	0.10673	30	3.20191							3.20191	80	83.2019			8.38	82.8126	83.2019
	0.147207	0.249274	0	0		839	0.00236187	0.107971										839	0.0578539	0.101344	30	3.04031							3.04031	80	83.0403			8.39	82.3142	83.0403
	0.140339	0.168006	0	0		840	0.102742	0.181214										840	0.13247	0.121335	30	3.64006							3.64006	80	83.6401			8.4	85.2988	83.6401
	0.183298	0.0957884	0	0		841	0.143942	0.110912										841	0.0383684	0.245936	30	7.37808							7.37808	80	87.3781			8.41	81.5347	87.3781
	0.0787372	0.00779659	0	0		842	0.172501	0.211388										842	0.0473218	0.272917	30	8.18751							8.18751	80	88.1875			8.42	81.8929	88.1875
	0.0480087	0.135169	0	0		843	0.0661325	0.0115322										843	0.0845816	0.108032	30	3.24095							3.24095	80	83.2409			8.43	83.3833	83.2409
	0.0345002	0.236706	0	0		844	0.02392	0.226463										844	0.0300777	0.0947039	30	2.84112							2.84112	80	82.8411			8.44	81.2031	82.8411
	0.0195337	0.194806	0	0		845	0.16115	0.235115										845	0.0188588	0.0311141	30	0.933422							0.933422	80	80.9334			8.45	80.7544	80.9334
	0.0377418	0.105634	0	0		846	0.199446	0.0979575										846	0.00864012	0.206881	30	6.20643							6.20643	80	86.2064			8.46	80.3456	86.2064
	0.0414412	0.0305236	0	0		847	0.207459	0.266904										847	0.045924	0.292631	30	8.77894							8.77894	80	88.7789			8.47	81.837	88.7789
	0.0245948	0.166922	0	0		848	0.0645177	0.124914										848	0.0826656	0.169959	30	5.09876							5.09876	80	85.0988			8.48	83.3066	85.0988
	0.143303	0.14446	0	0		849	0.0720371	0.139061										849	0.0869796	0.130132	30	3.90396							3.90396	80	83.904			8.49	83.4792	83.904
	0.0858107	0.174634	0	0		850	0.186672	0.210508										850	0.0733386	0.0342954	30	1.02886							1.02886	80	81.0289			8.5	82.9335	81.0289
	0.0844972	0.108044	0	0		851	0.278822	0.0489245										851	0.115262	0.208026	30	6.24077							6.24077	80	86.2408			8.51	84.6105	86.2408
	0.0833043	0.103645	0	0		852	0.154401	0.222811										852	0.147231	0.186202	30	5.58607							5.58607	80	85.5861			8.52	85.8893	85.5861
	0.0859192	0.0908719	0	0		853	0.0673857	0.0782551										853	0.0618787	0.185889	30	5.57667							5.57667	80	85.5767			8.53	82.4751	85.5767
	0.0151955	0.147207	0	0		854	0.0530096	0.159728										854	0.115286	0.108465	30	3.25396							3.25396	80	83.254			8.54	84.6114	83.254
	0.035645	0.181587	0	0		855	0.115864	0.191095										855	0.129529	0.00656746	30	0.197024							0.197024	80	80.197			8.55	85.1812	80.197
	0.0281497	0.196614	0	0		856	0.222775	0.100621										856	0.0978732	0.138085	30	4.14256							4.14256	80	84.1426			8.56	83.9149	84.1426
	0.0699765	0.0928964	0	0		857	0.230283	0.251696										857	0.0661927	0.226511	30	6.79533							6.79533	80	86.7953			8.57	82.6477	86.7953
	0.0522866	0.0507803	0	0		858	0.0348497	0.0504067										858	0.0397903	0.27182	30	8.15461							8.15461	80	88.1546			8.58	81.5916	88.1546
	0.0915829	0.162186	0	0		859	0.0147497	0.254841										859	0.0906309	0.197578	30	5.92734							5.92734	80	85.9273			8.59	83.6252	85.9273
	0.19471	0.140917	0	0		860	0.0842803	0.196481										860	0.0726999	0.0674339	30	2.02302							2.02302	80	82.023			8.6	82.908	82.023
	0.0781105	0.166958	0	0		861	0.229319	0.12436										861	0.079412	0.139061	30	4.17184							4.17184	80	84.1718			8.61	83.1765	84.1718
	0.122034	0.0822197	0	0		862	0.192348	0.275544										862	0.0764596	0.213243	30	6.3973							6.3973	80	86.3973			8.62	83.0584	86.3973
	0.0691089	0.0444177	0	0		863	0.0715913	0.0831717										863	0.0357053	0.221655	30	6.64964							6.64964	80	86.6496			8.63	81.4282	86.6496
	0.0476833	0.140266	0	0		864	0.0300657	0.21299										864	0.0730735	0.174381	30	5.23143							5.23143	80	85.2314			8.64	82.9229	85.2314
	0.0371875	0.173923	0	0		865	0.120853	0.196192										865	0.0585528	0.0222209	30	0.666627							0.666627	80	80.6666			8.65	82.3421	80.6666
	0.0703139	0.191914	0	0		866	0.242827	0.0581672										866	0.0485389	0.0955836	30	2.86751							2.86751	80	82.8675			8.66	81.9416	82.8675
	0.0229319	0.105055	0	0		867	0.247153	0.209375										867	0.0336567	0.180117	30	5.40351							5.40351	80	85.4035			8.67	81.3463	85.4035
	0.137362	0.0509369	0	0		868	0.117696	0.0118455										868	0.0551425	0.205543	30	6.1663							6.1663	80	86.1663			8.68	82.2057	86.1663
	0.0942821	0.152522	0	0		869	0.0392481	0.224197										869	0.0752787	0.190336	30	5.71007							5.71007	80	85.7101			8.69	83.0111	85.7101
	0.0859553	0.200458	0	0		870	0.219799	0.162789										870	0.0464783	0.101645	30	3.04935							3.04935	80	83.0493			8.7	81.8591	83.0493
	0.0689161	0.170236	0	0		871	0.235452	0.130289										871	0.0574321	0.0170995	30	0.512985							0.512985	80	80.513			8.71	82.2973	80.513
	0.0800989	0.0699645	0	0		872	0.226957	0.279147										872	0.0807375	0.106465	30	3.19395							3.19395	80	83.194			8.72	83.2295	83.194
	0.04831	0.0471049	0	0		873	0.176659	0.00212087										873	0.035404	0.184925	30	5.54775							5.54775	80	85.5478			8.73	81.4162	85.5478
	0.00232572	0.128096	0	0		874	0.0367295	0.247057										874	0.0463939	0.189504	30	5.68513							5.68513	80	85.6851			8.74	81.8558	85.6851
	0.0779539	0.150943	0	0		875	0.15592	0.139351										875	0.0796409	0.142978	30	4.28933							4.28933	80	84.2893			8.75	83.1856	84.2893
	0.0709647	0.182274	0	0		876	0.206989	0.147545										876	0.0532506	0.00149425	30	0.0448274							0.0448274	80	80.0448			8.76	82.13	80.0448
	0.0590468	0.0986805	0	0		877	0.271362	0.240164										877	0.0763512	0.104886	30	3.14659							3.14659	80	83.1466			8.77	83.054	83.1466
	0.0811111	0.00694102	0	0		878	0.102067	0.0349581										878	0.065313	0.222064	30	6.66193							6.66193	80	86.6619			8.78	82.6125	86.6619
	0.117901	0.108261	0	0		879	0.0711816	0.184672										879	0.0592276	0.176068	30	5.28204							5.28204	80	85.282			8.79	82.3691	85.282
	0.104742	0.200217	0	0		880	0.209568	0.123143										880	0.0397903	0.0860517	30	2.58155							2.58155	80	82.5816			8.8	81.5916	82.5816
	0.102488	0.212279	0	0		881	0.208737	0.108851										881	0.0938001	0.0373803	30	1.12141							1.12141	80	81.1214			8.81	83.752	81.1214
	0.066265	0.135326	0	0		882	0.146737	0.146737										882	0.0936435	0.00831476	30	0.249443							0.249443	80	80.2494			8.82	83.7457	80.2494
	0.0515877	0.0486353	0	0		883	0.043056	0.0675785										883	0.0763512	0.170163	30	5.1049							5.1049	80	85.1049			8.83	83.054	85.1049
	0.0210641	0.0737965	0	0		884	0.103067	0.260409										884	0.0476231	0.192987	30	5.7896							5.7896	80	85.7896			8.84	81.9049	85.7896
	0.0382358	0.13976	0	0		885	0.190179	0.179129										885	0.117479	0.129349	30	3.88046							3.88046	80	83.8805			8.85	84.6992	83.8805
	0.0472495	0.201711	0	0		886	0.304405	0.168585										886	0.0846298	0.0784721	30	2.35416							2.35416	80	82.3542			8.86	83.3852	82.3542
	0.085883	0.157414	0	0		887	0.216967	0.264301										887	0.0526963	0.0307646	30	0.922938							0.922938	80	80.9229			8.87	82.1079	80.9229
	0.0762909	0.121853	0	0		888	0.124348	0.0180635										888	0.0842924	0.0936796	30	2.81039							2.81039	80	82.8104			8.88	83.3717	82.8104
	0.127156	0.0463578	0	0		889	0.0704706	0.237935										889	0.159547	0.175453	30	5.2636							5.2636	80	85.2636			8.89	86.3819	85.2636
	0.12301	0.13112	0	0		890	0.240176	0.15598										890	0.0632404	0.140074	30	4.20221							4.20221	80	84.2022			8.9	82.5296	84.2022
	0.118021	0.250202	0	0		891	0.260577	0.152473										891	0.0744111	0.0518769	30	1.55631							1.55631	80	81.5563			8.91	82.9764	81.5563
	0.0607339	0.164042	0	0		892	0.289462	0.228077										892	0.126469	0.0812436	30	2.43731							2.43731	80	82.4373			8.92	85.0587	82.4373
	0.0236308	0.0539736	0	0		893	0.0872447	0.0121106										893	0.0398867	0.0729168	30	2.1875							2.1875	80	82.1875			8.93	81.5955	82.1875
	0.0519492	0.00736278	0	0		894	0.0274628	0.222715										894	0.0835332	0.122552	30	3.67657							3.67657	80	83.6766			8.94	83.3413	83.6766
	0.0212448	0.21011	0	0		895	0.205724	0.126903										895	0.134771	0.108212	30	3.24637							3.24637	80	83.2464			8.95	85.3909	83.2464
	0.00595289	0.176454	0	0		896	0.254408	0.150714										896	0.0231488	0.0840273	30	2.52082							2.52082	80	82.5208			8.96	80.926	82.5208
	0.0473821	0.207062	0	0		897	0.203049	0.170947										897	0.0824005	0.0391999	30	1.176							1.176	80	81.176			8.97	83.296	81.176
	0.0577575	0.059806	0	0		898	0.119479	0.108212										898	0.113418	0.0882088	30	2.64626							2.64626	80	82.6463			8.98	84.5367	82.6463
	0.165644	0.0200398	0	0		899	0.0898958	0.212906										899	0.0482497	0.0946798	30	2.84039							2.84039	80	82.8404			8.99	81.93	82.8404
	0.141833	0.111864	0	0		900	0.225559	0.0842562										900	0.0908598	0.0483702	30	1.45111							1.45111	80	81.4511			9	83.6344	81.4511
	0.0988974	0.114454	0	0		901	0.264747	0.217823										901	0.164403	0.019618	30	0.58854							0.58854	80	80.5885			9.01	86.5761	80.5885
	0.144291	0.171284	0	0		902	0.250081	0.209098										902	0.196975	0.0305116	30	0.915347							0.915347	80	80.9153			9.02	87.879	80.9153
	0.0533832	0.106152	0	0		903	0.131542	0.066988										903	0.0065313	0.0979214	30	2.93764							2.93764	80	82.9376			9.03	80.2613	82.9376
	0.04067	0.034211	0	0		904	0.0261252	0.265193										904	0.158246	0.0936314	30	2.80894							2.80894	80	82.8089			9.04	86.3298	82.8089
	0.0124119	0.0818944	0	0		905	0.195276	0.133651										905	0.173453	0.0693861	30	2.08158							2.08158	80	82.0816			9.05	86.9381	82.0816
	0.0438875	0.131072	0	0		906	0.209918	0.242827										906	0.00998976	0.0273544	30	0.820631							0.820631	80	80.8206			9.06	80.3996	80.8206
	0.0843526	0.147051	0	0		907	0.236693	0.216003										907	0.020811	0.0106887	30	0.320661							0.320661	80	80.3207			9.07	80.8324	80.3207
	0.120745	0.101705	0	0		908	0.161029	0.0826656										908	0.141544	0.0799301	30	2.3979							2.3979	80	82.3979			9.08	85.6617	82.3979
	0.120564	0.0334518	0	0		909	0.0424173	0.230536										909	0.0984877	0.0744593	30	2.23378							2.23378	80	82.2338			9.09	83.9395	82.2338
	0.136302	0.0818944	0	0		910	0.176972	0.0793517										910	0.0636983	0.0896307	30	2.68892							2.68892	80	82.6889			9.1	82.5479	82.6889
	0.124987	0.165632	0	0		911	0.279087	0.205567										911	0.162343	0.0806532	30	2.4196							2.4196	80	82.4196			9.11	86.4937	82.4196
	0.123107	0.17649	0	0		912	0.239839	0.147183										912	0.134699	0.00416943	30	0.125083							0.125083	80	80.1251			9.12	85.388	80.1251
	0.0371272	0.171139	0	0		913	0.19283	0.144689										913	0.0987287	0.0403567	30	1.2107							1.2107	80	81.2107			9.13	83.9491	81.2107
	0.0170513	0.082292	0	0		914	0.0215702	0.223956										914	0.192336	0.0665904	30	1.99771							1.99771	80	81.9977			9.14	87.6934	81.9977
	0.0590348	0.0543592	0	0		915	0.197433	0.0861963										915	0.215111	0.0194132	30	0.582395							0.582395	80	80.5824			9.15	88.6045	80.5824
	0.140676	0.220257	0	0		916	0.330349	0.238983										916	0.0503947	0.0143399	30	0.430198							0.430198	80	80.4302			9.16	82.0158	80.4302
	0.0855818	0.145773	0	0		917	0.250009	0.163126										917	0.194577	0.00215702	30	0.0647105							0.0647105	80	80.0647			9.17	87.7831	80.0647
	0.118467	0.177562	0	0		918	0.0898958	0.0858228										918	0.240803	0.100151	30	3.00452							3.00452	80	83.0045			9.18	89.6321	83.0045
	0.131988	0.0412364	0	0		919	0.0256914	0.195264										919	0.132337	0.164427	30	4.93282							4.93282	80	84.9328			9.19	85.2935	84.9328
	0.118552	0.0365126	0	0		920	0.176912	0.0694945										920	0.0627704	0.0565283	30	1.69585							1.69585	80	81.6958			9.2	82.5108	81.6958
	0.11766	0.104561	0	0		921	0.265337	0.248515										921	0.123155	0.0481654	30	1.44496							1.44496	80	81.445			9.21	84.9262	81.445
	0.111333	0.12683	0	0		922	0.19712	0.14158										922	0.137965	0.0263783	30	0.791348							0.791348	80	80.7913			9.22	85.5186	80.7913
	0.130963	0.138049	0	0		923	0.104585	0.137483										923	0.0984636	0.125673	30	3.7702							3.7702	80	83.7702			9.23	83.9385	83.7702
	0.0232572	0.0313792	0	0		924	0.00895343	0.221859										924	0.185516	0.102501	30	3.07502							3.07502	80	83.075			9.24	87.4206	83.075
	0.0282581	0.0140146	0	0		925	0.166621	0.0240646										925	0.10009	0.139218	30	4.17654							4.17654	80	84.1765			9.25	84.0036	84.1765
	0.120901	0.0708803	0	0		926	0.244321	0.23485										926	0.0629994	0.0889438	30	2.66831							2.66831	80	82.6683			9.26	82.52	82.6683
	0.104501	0.128288	0	0		927	0.177767	0.115623										927	0.167464	0.00184371	30	0.0553112							0.0553112	80	80.0553			9.27	86.6986	80.0553
	0.149798	0.143653	0	0		928	0.152281	0.151027										928	0.246948	0.10326	30	3.09779							3.09779	80	83.0978			9.28	89.8779	83.0978
	0.193252	0.150124	0	0		929	0.0202446	0.203688										929	0.0755197	0.112346	30	3.37037							3.37037	80	83.3704			9.29	83.0208	83.3704
	0.0717961	0.131843	0	0		930	0.161234	0.00607339										930	0.124517	0.0729771	30	2.18931							2.18931	80	82.1893			9.3	84.9807	82.1893
	0.171368	0.00936314	0	0		931	0.323782	0.202193										931	0.272531	0.0615051	30	1.84515							1.84515	80	81.8452			9.31	90.9013	81.8452
	0.0592155	0.0781105	0	0		932	0.222076	0.182033										932	0.158836	0.01052	30	0.315599							0.315599	80	80.3156			9.32	86.3534	80.3156
	0.0406941	0.129481	0.0780382	0.112165		933	0.135181	0.0837501										933	0.0780382	0.112165	30	3.36495							3.36495	80	83.3649			9.33	83.1215	83.3649
	0.00588058	0.0838345	0.228656	0.182045		934	0.0308008	0.2114										934	0.228656	0.182045	30	5.46135							5.46135	80	85.4614			9.34	89.1462	85.4614
	0.0288486	0.0256191	0.126529	0.156101		935	0.245117	0.028234										935	0.126529	0.156101	30	4.68302							4.68302	80	84.683			9.35	85.0612	84.683
	0.056456	0.0132554	0.0397903	0.0759656		936	0.342002	0.145291										936	0.0397903	0.0759656	30	2.27897							2.27897	80	82.279			9.36	81.5916	82.279
	0.145544	0.098789	0.276472	0.020088		937	0.206086	0.0802676										937	0.276472	0.020088	30	0.602639							0.602639	80	80.6026			9.37	91.0589	80.6026
	0.129204	0.0895945	0.199651	0.0658674		938	0.116178	0.15968										938	0.199651	0.0658674	30	1.97602							1.97602	80	81.976			9.38	87.986	81.976
	0.143508	0.123721	0.0598783	0.0906188		939	0.0221486	0.167356										939	0.0598783	0.0906188	30	2.71856							2.71856	80	82.7186			9.39	82.3951	82.7186
	0.175923	0.027511	0.214714	0.215919		940	0.151678	0.039477										940	0.214714	0.215919	30	6.47756							6.47756	80	86.4776			9.4	88.5885	86.4776
	0.1454	0.0146894	0.190649	0.0872206		941	0.223655	0.176562										941	0.190649	0.0872206	30	2.61662							2.61662	80	82.6166			9.41	87.626	82.6166
	0.12971	0.138736	0.118636	0.0102428		942	0.165644	0.0557691										942	0.118636	0.0102428	30	0.307285							0.307285	80	80.3073			9.42	84.7454	80.3073
	0.00261493	0.0934627	0.15892	0.120745		943	0.0438875	0.158017										943	0.15892	0.120745	30	3.62234							3.62234	80	83.6223			9.43	86.3568	83.6223
	0.0344159	0.128421	0.206809	0.172079		944	0.0516961	0.187889										944	0.206809	0.172079	30	5.16238							5.16238	80	85.1624			9.44	88.2723	85.1624
	0.0680967	0.0414412	0.154703	0.173007		945	0.170645	0.0676267										945	0.154703	0.173007	30	5.19022							5.19022	80	85.1902			9.45	86.1881	85.1902
	0.0585407	0.0275592	0.0990902	0.208809		946	0.280015	0.185793										946	0.0990902	0.208809	30	6.26427							6.26427	80	86.2643			9.46	83.9636	86.2643
	0.117371	0.0769176	0.175068	0.0524794		947	0.190878	0.079665										947	0.175068	0.0524794	30	1.57438							1.57438	80	81.5744			9.47	87.0027	81.5744
	0.175478	0.0764958	0.174646	0.0728566		948	0.0894861	0.0829186										948	0.174646	0.0728566	30	2.1857							2.1857	80	82.1857			9.48	86.9858	82.1857
	0.140977	0.0545521	0.0113635	0.149268		949	0.0201482	0.163512										949	0.0113635	0.149268	30	4.47804							4.47804	80	84.478			9.49	80.4545	84.478
	0.194963	0.048804	0.179044	0.174598		950	0.102259	0.0625415										950	0.179044	0.174598	30	5.23794							5.23794	80	85.2379			9.5	87.1618	85.2379
	0.0565042	0.0558414	0.297319	0.223221		951	0.2861	0.130506										951	0.297319	0.223221	30	6.69664							6.69664	80	86.6966			9.51	91.8928	86.6966
	0.0433332	0.0114238	0.0448515	0.0946919		952	0.240586	0.00713382										952	0.0448515	0.0946919	30	2.84076							2.84076	80	82.8408			9.52	81.7941	82.8408
	0.0503706	0.0576611	0.132277	0.00224137		953	0.132301	0.112538										953	0.132277	0.00224137	30	0.0672411							0.0672411	80	80.0672			9.53	85.2911	80.0672
	0.0781587	0.0781708	0.220582	0.119781		954	0.0162921	0.138182										954	0.220582	0.119781	30	3.59342							3.59342	80	83.5934			9.54	88.8233	83.5934
	0.102308	0.0859312	0.108128	0.219859		955	0.11954	0.0831837										955	0.108128	0.219859	30	6.59577							6.59577	80	86.5958			9.55	84.3251	86.5958
	0.171682	0.0877629	0.00967645	0.192878		956	0.237091	0.221293										956	0.00967645	0.192878	30	5.78635							5.78635	80	85.7863			9.56	80.3871	85.7863
	0.100488	0.00504911	0.238802	0.109984		957	0.259204	0.0807014										957	0.238802	0.109984	30	3.29951							3.29951	80	83.2995			9.57	89.5521	83.2995
	0.175321	0.108803	0.129505	0.0112189		958	0.114069	0.139784										958	0.129505	0.0112189	30	0.336567							0.336567	80	80.3366			9.58	85.1802	80.3366
	0.125155	0.102814	0.0584202	0.110586		959	0.00281979	0.150569										959	0.0584202	0.110586	30	3.31759							3.31759	80	83.3176			9.59	82.3368	83.3176
	0.0994397	0.192541	0.164934	0.199675		960	0.206158	0.0878111										960	0.164934	0.199675	30	5.99024							5.99024	80	85.9902			9.6	86.5973	85.9902
	0.0951136	0.0449238	0.174236	0.270073		961	0.284558	0.170332										961	0.174236	0.270073	30	8.10219							8.10219	80	88.1022			9.61	86.9695	88.1022
	0.0947642	0.0110622	0.0938604	0.153076		962	0.215003	0.0625656										962	0.0938604	0.153076	30	4.59228							4.59228	80	84.5923			9.62	83.7544	84.5923
	0.00277159	0.16086	0.165777	0.0558776		963	0.126276	0.0856059										963	0.165777	0.0558776	30	1.67633							1.67633	80	81.6763			9.63	86.6311	81.6763
	0.0446225	0.0892692	0.198205	0.0396698		964	0.0714467	0.0999579										964	0.198205	0.0396698	30	1.1901							1.1901	80	81.1901			9.64	87.9282	81.1901
	0.0977768	0.169549	0.111345	0.144882		965	0.156848	0.0699042										965	0.111345	0.144882	30	4.34645							4.34645	80	84.3465			9.65	84.4538	84.3465
	0.079424	0.0529132	0.0572995	0.27217		966	0.248949	0.122781										966	0.0572995	0.27217	30	8.16509							8.16509	80	88.1651			9.66	82.292	88.1651
	0.15557	0.0120142	0.220727	0.169922		967	0.271796	0.0776406										967	0.220727	0.169922	30	5.09767							5.09767	80	85.0977			9.67	88.8291	85.0977
	0.151907	0.0575646	0.202639	0.0936073		968	0.179876	0.153293										968	0.202639	0.0936073	30	2.80822							2.80822	80	82.8082			9.68	88.1056	82.8082
	0.152967	0.0096644	0.0101103	0.0641683		969	0.0165452	0.11854										969	0.0101103	0.0641683	30	1.92505							1.92505	80	81.925			9.69	80.4044	81.925
	0.111779	0.091378	0.203808	0.188323		970	0.0742665	0.0713744										970	0.203808	0.188323	30	5.6497							5.6497	80	85.6497			9.7	88.1523	85.6497
	0.11184	0.135278	0.244755	0.230656		971	0.228957	0.12489										971	0.244755	0.230656	30	6.91969							6.91969	80	86.9197			9.71	89.7902	86.9197
	0.044743	0.0150991	0.0270049	0.217075		972	0.262927	0.0573357										972	0.0270049	0.217075	30	6.51226							6.51226	80	86.5123			9.72	81.0802	86.5123
	0.000771224	0.0429957	0.157294	0.175538		973	0.166392	0.183853										973	0.157294	0.175538	30	5.26613							5.26613	80	85.2661			9.73	86.2917	85.2661
	0.0331747	0.0999699	0.235705	0.0142435		974	0.034199	0.118058										974	0.235705	0.0142435	30	0.427306							0.427306	80	80.4273			9.74	89.4282	80.4273
	0.124372	0.112695	0.185757	0.157161		975	0.093041	0.0409713										975	0.185757	0.157161	30	4.71483							4.71483	80	84.7148			9.75	87.4303	84.7148
	0.153425	0.0627825	0.0048563	0.257794		976	0.135651	0.155956										976	0.0048563	0.257794	30	7.73381							7.73381	80	87.7338			9.76	80.1943	87.7338
	0.149389	0.0231608	0.206953	0.192457		977	0.215485	0.0348979										977	0.206953	0.192457	30	5.7737							5.7737	80	85.7737			9.77	88.2781	85.7737
	0.152461	0.0426101	0.200494	0.150353		978	0.123649	0.122227										978	0.200494	0.150353	30	4.51058							4.51058	80	84.5106			9.78	88.0198	84.5106
	0.128132	0.0256673	0.00125324	0.0813762		979	0.00137374	0.0308851										979	0.00125324	0.0813762	30	2.44129							2.44129	80	82.4413			9.79	80.0501	82.4413
	0.0984516	0.109574	0.120817	0.115804		980	0.101922	0.0998856										980	0.120817	0.115804	30	3.47412							3.47412	80	83.4741			9.8	84.8327	83.4741
	0.132036	0.0741701	0.185612	0.197819		981	0.212304	0.117527										981	0.185612	0.197819	30	5.93457							5.93457	80	85.9346			9.81	87.4245	85.9346
	0.110189	0.0691089	0.102223	0.26847		982	0.164271	0.0445261										982	0.102223	0.26847	30	8.05411							8.05411	80	88.0541			9.82	84.0889	88.0541
	0.0673134	0.000518166	0.0886185	0.160692		983	0.0604326	0.0806652										983	0.0886185	0.160692	30	4.82075							4.82075	80	84.8208			9.83	83.5447	84.8208
	0.0926433	0.0433814	0.148846	0.0887872		984	0.0389227	0.0720371										984	0.148846	0.0887872	30	2.66362							2.66362	80	82.6636			9.84	85.9538	82.6636
	0.170874	0.0614449	0.197301	0.0691812		985	0.0857625	0.114695										985	0.197301	0.0691812	30	2.07544							2.07544	80	82.0754			9.85	87.892	82.0754
	0.177731	0.177707	0.025366	0.19277		986	0.209652	0.179189										986	0.025366	0.19277	30	5.7831							5.7831	80	85.7831			9.86	81.0146	85.7831
	0.165054	0.0209918	0.0609508	0.169621		987	0.213521	0.0338857										987	0.0609508	0.169621	30	5.08863							5.08863	80	85.0886			9.87	82.438	85.0886
	0.182334	0.0316081	0.219727	0.261975		988	0.163861	0.0911731										988	0.219727	0.261975	30	7.85926							7.85926	80	87.8593			9.88	88.7891	87.8593
	0.154956	0.116961	0.0584323	0.107682		989	0.035404	0.0648672										989	0.0584323	0.107682	30	3.23046							3.23046	80	83.2305			9.89	82.3373	83.2305
	0.126806	0.0706152	0.184347	0.0213171		990	0.0201241	0.0299934										990	0.184347	0.0213171	30	0.639513							0.639513	80	80.6395			9.9	87.3739	80.6395
	0.0526119	0.108718	0.198916	0.101235		991	0.122468	0.12906										991	0.198916	0.101235	30	3.03706							3.03706	80	83.0371			9.91	87.9566	83.0371
	0.0756884	0.0612039	0.0993433	0.257324		992	0.219437	0.000144605										992	0.0993433	0.257324	30	7.71971							7.71971	80	87.7197			9.92	83.9737	87.7197
	0.00680846	0.0031813	0.0201844	0.167753		993	0.219702	0.0629271										993	0.0201844	0.167753	30	5.0326							5.0326	80	85.0326			9.93	80.8074	85.0326
	0.0434537	0.0433091	0.148003	0.197795		994	0.0895102	0.0536483										994	0.148003	0.197795	30	5.93385							5.93385	80	85.9338			9.94	85.9201	85.9338
	0.222787	0.122179	0.208026	0.00577213		995	0.0384407	0.0769899										995	0.208026	0.00577213	30	0.173164							0.173164	80	80.1732			9.95	88.321	80.1732
	0.216606	0.0866663	0.024402	0.129855		996	0.108718	0.0544316										996	0.024402	0.129855	30	3.89565							3.89565	80	83.8956			9.96	80.9761	83.8956
	0.183551	0.0724469	0.0632163	0.208821		997	0.226294	0.0771224										997	0.0632163	0.208821	30	6.26463							6.26463	80	86.2646			9.97	82.5287	86.2646
	0.235127	0.0151232	0.171995	0.239706		998	0.160499	0.112755										998	0.171995	0.239706	30	7.19118							7.19118	80	87.1912			9.98	86.8798	87.1912
	0.143412	0.0652407	0.0740857	0.185865		999	0.0732181	0.0903899										999	0.0740857	0.185865	30	5.57595							5.57595	80	85.576			9.99	82.9634	85.576
	0.125685	0.0901368	0.00256673	0.0722661		1000	0.0377538	0.0792433										1000	0.00256673	0.0722661	30	2.16798							2.16798	80	82.168			10	80.1027	82.168
	0.100946	0.0828222	0.105115	0.0483702		1001	0.125529	0.104682										1001	0.105115	0.0483702	30	1.45111							1.45111	80	81.4511			10.01	84.2046	81.4511
	0.0277641	0.0534073	0.115888	0.116238		1002	0.183467	0.00679641										1002	0.115888	0.116238	30	3.48714							3.48714	80	83.4871			10.02	84.6355	83.4871
	0.00589263	0.0406218	0.0126167	0.267072		1003	0.16938	0.078448										1003	0.0126167	0.267072	30	8.01217							8.01217	80	88.0122			10.03	80.5047	88.0122
	0.125565	0.0327288	0.154594	0.123179		1004	0.0327529	0.0654697										1004	0.154594	0.123179	30	3.69537							3.69537	80	83.6954			10.04	86.1838	83.6954
	0.117359	0.115358	0.109875	0.0721456		1005	0.0472013	0.0381756										1005	0.109875	0.0721456	30	2.16437							2.16437	80	82.1644			10.05	84.395	82.1644
	0.233102	0.0926794	0.111514	0.019606		1006	0.157703	0.119106										1006	0.111514	0.019606	30	0.588179							0.588179	80	80.5882			10.06	84.4606	80.5882
	0.209098	0.0867989	0.0914383	0.148196		1007	0.210279	0.0147738										1007	0.0914383	0.148196	30	4.44587							4.44587	80	84.4459			10.07	83.6575	84.4459
	0.209821	0.0175333	0.183551	0.189938		1008	0.168838	0.037079										1008	0.183551	0.189938	30	5.69814							5.69814	80	85.6981			10.08	87.3421	85.6981
	0.165367	0.0183889	0.120166	0.162487		1009	0.149834	0.0693379										1009	0.120166	0.162487	30	4.87462							4.87462	80	84.8746			10.09	84.8067	84.8746
	0.0858469	0.114864	0.0468037	0.119757		1010	0.00578418	0.117877										1010	0.0468037	0.119757	30	3.5927							3.5927	80	83.5927			10.1	81.8721	83.5927
	0.0629271	0.0920408	0.0519492	0.0128698		1011	0.0575887	0.112153										1011	0.0519492	0.0128698	30	0.386094							0.386094	80	80.3861			10.11	82.078	80.3861
	0.069603	0.130228	0.0792553	0.188263		1012	0.159619	0.0304995										1012	0.0792553	0.188263	30	5.64789							5.64789	80	85.6479			10.12	83.1702	85.6479
	0.0416341	0.0231729	0.107212	0.190034		1013	0.139495	0.104308										1013	0.107212	0.190034	30	5.70103							5.70103	80	85.701			10.13	84.2885	85.701
	0.130807	0.0524432	0.0290535	0.178454		1014	0.0720613	0.0580346										1014	0.0290535	0.178454	30	5.35362							5.35362	80	85.3536			10.14	81.1621	85.3536
	0.157655	0.0697476	0.159342	0.160198		1015	0.0065313	0.0373923										1015	0.159342	0.160198	30	4.80593							4.80593	80	84.8059			10.15	86.3737	84.8059
	0.234705	0.14887	0.053094	0.00750738		1016	0.0715431	0.0866784										1016	0.053094	0.00750738	30	0.225222							0.225222	80	80.2252			10.16	82.1238	80.2252
	0.135952	0.0788095	0.0400796	0.0538531		1017	0.0893294	0.0279448										1017	0.0400796	0.0538531	30	1.61559							1.61559	80	81.6156			10.17	81.6032	81.6156
	0.182322	0.072471	0.113466	0.116816		1018	0.130084	0.0527927										1018	0.113466	0.116816	30	3.50449							3.50449	80	83.5045			10.18	84.5387	83.5045
	0.171344	0.0774598	0.055745	0.111526		1019	0.0891366	0.106742										1019	0.055745	0.111526	30	3.34579							3.34579	80	83.3458			10.19	82.2298	83.3458
	0.120636	0.0626861	0.0288607	0.0852685		1020	0.0572031	0.0165934										1020	0.0288607	0.0852685	30	2.55805							2.55805	80	82.5581			10.2	81.1544	82.5581
	0.0587817	0.114527	0.107104	0.0891607		1021	0.137712	0.00674821										1021	0.107104	0.0891607	30	2.67482							2.67482	80	82.6748			10.21	84.2841	82.6748
	0.0579382	0.120263	0.0724951	0.0860999		1022	0.136591	0.00917034										1022	0.0724951	0.0860999	30	2.583							2.583	80	82.583			10.22	82.8998	82.583
	0.0693017	0.0512261	0.140303	0.196988		1023	0.0767368	0.0517202										1023	0.140303	0.196988	30	5.90963							5.90963	80	85.9096			10.23	85.6121	85.9096
	0.14264	0.000457914	0.0371754	0.148497		1024	0.0482377	0.0303428										1024	0.0371754	0.148497	30	4.4549							4.4549	80	84.4549			10.24	81.487	84.4549
	0.254383	0.105212	0.0199675	0.0857505		1025	0.0724589	0.142243										1025	0.0199675	0.0857505	30	2.57251							2.57251	80	82.5725			10.25	80.7987	82.5725
	0.190516	0.0721215	0.138531	0.0419233		1026	0.061722	0.117178										1026	0.138531	0.0419233	30	1.2577							1.2577	80	81.2577			10.26	85.5412	81.2577
	0.225993	0.115177	0.0646382	0.102018		1027	0.155402	0.0201362										1027	0.0646382	0.102018	30	3.06055							3.06055	80	83.0606			10.27	82.5855	83.0606
	0.134145	0.00847141	0.0102428	0.0546967		1028	0.120058	0.110972										1028	0.0102428	0.0546967	30	1.6409							1.6409	80	81.6409			10.28	80.4097	81.6409
	0.113997	0.0591673	0.108429	0.120769		1029	0.0776647	0.0812798										1029	0.108429	0.120769	30	3.62307							3.62307	80	83.6231			10.29	84.3372	83.6231
	0.0605893	0.033247	0.0822559	0.132108		1030	0.0389348	0.155643										1030	0.0822559	0.132108	30	3.96325							3.96325	80	83.9632			10.3	83.2902	83.9632
	0.0320902	0.0842924	0.0889318	0.0452492		1031	0.0793397	0.105296										1031	0.0889318	0.0452492	30	1.35747							1.35747	80	81.3575			10.31	83.5573	81.3575
	0.00613364	0.136097	0.0115684	0.0754474		1032	0.0716274	0.0437067										1032	0.0115684	0.0754474	30	2.26342							2.26342	80	82.2634			10.32	80.4627	82.2634
	0.132132	0.0670844	0.0314997	0.101512		1033	0.210147	0.0674701										1033	0.0314997	0.101512	30	3.04537							3.04537	80	83.0454			10.33	81.26	83.0454
	0.17978	0.00190396	0.134374	0.0688559		1034	0.144797	0.0738929										1034	0.134374	0.0688559	30	2.06568							2.06568	80	82.0657			10.34	85.3749	82.0657
	0.212773	0.054528	0.0153281	0.0474664		1035	0.0230403	0.0414774										1035	0.0153281	0.0474664	30	1.42399							1.42399	80	81.424			10.35	80.6131	81.424
	0.190046	0.129505	0.0712659	0.0195939		1036	0.0356209	0.0080858										1036	0.0712659	0.0195939	30	0.587817							0.587817	80	80.5878			10.36	82.8506	80.5878
	0.182057	0.150003	0.0806291	0.0651684		1037	0.116491	0.066506										1037	0.0806291	0.0651684	30	1.95505							1.95505	80	81.9551			10.37	83.2252	81.9551
	0.18366	0.119974	0.0300416	0.101283		1038	0.160005	0.0979937										1038	0.0300416	0.101283	30	3.0385							3.0385	80	83.0385			10.38	81.2017	83.0385
	0.0278364	0.0260168	0.00419353	0.0639995		1039	0.129445	0.0790143										1039	0.00419353	0.0639995	30	1.91999							1.91999	80	81.92			10.39	80.1677	81.92
	0.110442	0.0367416	0.0705188	0.0834609		1040	0.0524914	0.0816172										1040	0.0705188	0.0834609	30	2.50383							2.50383	80	82.5038			10.4	82.8208	82.5038
	0.0151594	0.0854251	0.0623848	0.0715792		1041	0.0819185	0.128288										1041	0.0623848	0.0715792	30	2.14738							2.14738	80	82.1474			10.41	82.4954	82.1474
	0.0718805	0.110996	0.0160029	0.026077		1042	0.121299	0.0216907										1042	0.0160029	0.026077	30	0.78231							0.78231	80	80.7823			10.42	80.6401	80.7823
	0.133277	0.0909803	0.0233777	0.111237		1043	0.174489	0.128252										1043	0.0233777	0.111237	30	3.33711							3.33711	80	83.3371			10.43	80.9351	83.3371
	0.175755	0.0527806	0.032524	0.0740014		1044	0.0854131	0.0926192										1044	0.032524	0.0740014	30	2.22004							2.22004	80	82.22			10.44	81.301	82.22
	0.204374	0.0215702	0.0312466	0.0472495		1045	0.0302103	0.134964										1045	0.0312466	0.0472495	30	1.41749							1.41749	80	81.4175			10.45	81.2499	81.4175
	0.273074	0.0936435	0.0438875	0.0416582		1046	0.0101344	0.109104										1046	0.0438875	0.0416582	30	1.24974							1.24974	80	81.2497			10.46	81.7555	81.2497
	0.131204	0.0908357	0.0904381	0.0999458		1047	0.0713623	0.0280774										1047	0.0904381	0.0999458	30	2.99837							2.99837	80	82.9984			10.47	83.6175	82.9984
	0.134036	0.135241	0.0337049	0.10385		1048	0.11196	0.0610231										1048	0.0337049	0.10385	30	3.1155							3.1155	80	83.1155			10.48	81.3482	83.1155
	0.00371152	0.0369465	0.0149666	0.0378261		1049	0.0590468	0.0790866										1049	0.0149666	0.0378261	30	1.13478							1.13478	80	81.1348			10.49	80.5987	81.1348
	0.0474905	0.0175212	0.0628307	0.103874		1050	0.0778454	0.0598301										1050	0.0628307	0.103874	30	3.11623							3.11623	80	83.1162			10.5	82.5132	83.1162
	0.0505152	0.0519371	0.163596	0.0157137		1051	0.00407303	0.0484184										1051	0.163596	0.0157137	30	0.471411							0.471411	80	80.4714			10.51	86.5438	80.4714
	0.134265	0.0993313	0.152931	0.125384		1052	0.0589263	0.0538531										1052	0.152931	0.125384	30	3.76152							3.76152	80	83.7615			10.52	86.1173	83.7615
	0.155052	0.117045	0.000710972	0.106465		1053	0.126529	0.11014										1053	0.000710972	0.106465	30	3.19395							3.19395	80	83.194			10.53	80.0284	83.194
	0.297536	0.0747726	0.00654335	0.0833525		1054	0.056456	0.0467073										1054	0.00654335	0.0833525	30	2.50057							2.50057	80	82.5006			10.54	80.2617	82.5006
	0.23485	0.00900163	0.112466	0.0348979		1055	0.0631681	0.0889197										1055	0.112466	0.0348979	30	1.04694							1.04694	80	81.0469			10.55	84.4986	81.0469
	0.19565	0.0138218	0.0501055	0.00737483		1056	0.00374767	0.147268										1056	0.0501055	0.00737483	30	0.221245							0.221245	80	80.2212			10.56	82.0042	80.2212
	0.236115	0.127903	0.00685666	0.0738086		1057	0.0229078	0.00550702										1057	0.00685666	0.0738086	30	2.21426							2.21426	80	82.2143			10.57	80.2743	82.2143
	0.1387	0.0800024	0.152835	0.126216		1058	0.12577	0.126288										1058	0.152835	0.126216	30	3.78647							3.78647	80	83.7865			10.58	86.1134	83.7865
	0.110056	0.101886	0.127891	0.0697355		1059	0.184057	0.0911972										1059	0.127891	0.0697355	30	2.09207							2.09207	80	82.0921			10.59	85.1156	82.0921
	0.00880883	0.081798	0.036127	0.0985239		1060	0.10297	0.126746										1060	0.036127	0.0985239	30	2.95572							2.95572	80	82.9557			10.6	81.4451	82.9557
	0.0403447	0.0637947	0.0524914	0.104911		1061	0.0207146	0.142146										1061	0.0524914	0.104911	30	3.14732							3.14732	80	83.1473			10.61	82.0997	83.1473
	0.145918	0.0831717	0.106706	0.116419		1062	0.0364765	0.0100741										1062	0.106706	0.116419	30	3.49256							3.49256	80	83.4926			10.62	84.2682	83.4926
	0.129325	0.207785	0.072242	0.0943544		1063	0.0693138	0.156836										1063	0.072242	0.0943544	30	2.83063							2.83063	80	82.8306			10.63	82.8897	82.8306
	0.231934	0.103428	0.0604808	0.0970778		1064	0.105007	0.0248961										1064	0.0604808	0.0970778	30	2.91233							2.91233	80	82.9123			10.64	82.4192	82.9123
	0.272543	0.101561	0.133024	0.0890041		1065	0.0530699	0.119407										1065	0.133024	0.0890041	30	2.67012							2.67012	80	82.6701			10.65	85.321	82.6701
	0.172055	0.0943424	0.0491294	0.0235585		1066	0.0215702	0.11284										1066	0.0491294	0.0235585	30	0.706755							0.706755	80	80.7068			10.66	81.9652	80.7068
	0.20993	0.106634	0.0132193	0.121167		1067	0.0183407	0.0477797										1067	0.0132193	0.121167	30	3.635							3.635	80	83.635			10.67	80.5288	83.635
	0.118262	0.150196	0.0496355	0.123095		1068	0.0984998	0.129638										1068	0.0496355	0.123095	30	3.69284							3.69284	80	83.6928			10.68	81.9854	83.6928
	0.0847382	0.108694	0.15034	0.0596855		1069	0.0670603	0.0274026										1069	0.15034	0.0596855	30	1.79057							1.79057	80	81.7906			10.69	86.0136	81.7906
	0.049997	0.048551	0.111936	0.0337652		1070	0.0442731	0.186504										1070	0.111936	0.0337652	30	1.01295							1.01295	80	81.013			10.7	84.4774	81.013
	0.141411	0.0143881	0.0334157	0.0340664		1071	0.0246189	0.153389										1071	0.0334157	0.0340664	30	1.02199							1.02199	80	81.022			10.71	81.3366	81.022
	0.183828	0.119371	0.180442	0.115214		1072	0.0161716	0.0242092										1072	0.180442	0.115214	30	3.45641							3.45641	80	83.4564			10.72	87.2177	83.4564
	0.313069	0.139507	0.126577	0.157137		1073	0.0720492	0.20911										1073	0.126577	0.157137	30	4.71411							4.71411	80	84.7141			10.73	85.0631	84.7141
	0.201964	0.186142	0.125155	0.148171		1074	0.126553	0.0704103										1074	0.125155	0.148171	30	4.44514							4.44514	80	84.4451			10.74	85.0062	84.4451
	0.278966	0.0617582	0.00124119	0.0121347		1075	0.0889318	0.0992469										1075	0.00124119	0.0121347	30	0.364042							0.364042	80	80.364			10.75	80.0496	80.364
	0.18948	0.0213774	0.167609	0.0616377		1076	0.0387179	0.118033										1076	0.167609	0.0616377	30	1.84913							1.84913	80	81.8491			10.76	86.7043	81.8491
	0.232223	0.105152	0.123046	0.173152		1077	0.0376454	0.0389348										1077	0.123046	0.173152	30	5.19456							5.19456	80	85.1946			10.77	84.9219	85.1946
	0.151437	0.143918	0.0488402	0.153004		1078	0.0505513	0.157848										1078	0.0488402	0.153004	30	4.59011							4.59011	80	84.5901			10.78	81.9536	84.5901
	0.036609	0.141869	0.0676508	0.162584		1079	0.151485	0.0230042										1079	0.0676508	0.162584	30	4.87751							4.87751	80	84.8775			10.79	82.706	84.8775
	0.0249804	0.0163162	0.0981262	0.0993433		1080	0.112936	0.135928										1080	0.0981262	0.0993433	30	2.9803							2.9803	80	82.9803			10.8	83.925	82.9803
	0.207122	0.105899	0.0814244	0.0662289		1081	0.0237874	0.0906068										1081	0.0814244	0.0662289	30	1.98687							1.98687	80	81.9869			10.81	83.257	81.9869
	0.175646	0.15028	0.0382961	0.12718		1082	0.0192806	0.157812										1082	0.0382961	0.12718	30	3.81539							3.81539	80	83.8154			10.82	81.5318	83.8154
	0.239995	0.076062	0.138652	0.219136		1083	0.0472134	0.200362										1083	0.138652	0.219136	30	6.57408							6.57408	80	86.5741			10.83	85.5461	86.5741
	0.305344	0.215364	0.0960897	0.0866181		1084	0.077508	0.0262216										1084	0.0960897	0.0866181	30	2.59854							2.59854	80	82.5985			10.84	83.8436	82.5985
	0.277785	0.100102	0.000120504	0.0533952		1085	0.102983	0.193505										1085	0.000120504	0.0533952	30	1.60186							1.60186	80	81.6019			10.85	80.0048	81.6019
	0.219052	0.038031	0.131819	0.0319576		1086	0.0262819	0.111659										1086	0.131819	0.0319576	30	0.958728							0.958728	80	80.9587			10.86	85.2728	80.9587
	0.121263	0.113201	0.129493	0.217859		1087	0.0695909	0.0768814										1087	0.129493	0.217859	30	6.53576							6.53576	80	86.5358			10.87	85.1797	86.5358
	0.0968127	0.126505	0.0678677	0.19136		1088	0.00360306	0.210641										1088	0.0678677	0.19136	30	5.7408							5.7408	80	85.7408			10.88	82.7147	85.7408
	0.0413448	0.198385	0.0821836	0.166548		1089	0.107272	0.0610111										1089	0.0821836	0.166548	30	4.99645							4.99645	80	84.9964			10.89	83.2873	84.9964
	0.100874	0.144484	0.18143	0.116093		1090	0.0339941	0.133482										1090	0.18143	0.116093	30	3.4828							3.4828	80	83.4828			10.9	87.2572	83.4828
	0.196204	0.0261493	0.124203	0.0389709		1091	0.0689764	0.113418										1091	0.124203	0.0389709	30	1.16913							1.16913	80	81.1691			10.91	84.9681	81.1691
	0.243297	0.0908598	0.0272821	0.154136		1092	0.089691	0.0714226										1092	0.0272821	0.154136	30	4.62409							4.62409	80	84.6241			10.92	81.0913	84.6241
	0.19336	0.204519	0.158993	0.170645		1093	0.0415858	0.143797										1093	0.158993	0.170645	30	5.11936							5.11936	80	85.1194			10.93	86.3597	85.1194
	0.320661	0.193372	0.240092	0.205363		1094	0.0508044	0.0844731										1094	0.240092	0.205363	30	6.16088							6.16088	80	86.1609			10.94	89.6037	86.1609
	0.179358	0.116925	0.139471	0.122335		1095	0.12019	0.233741										1095	0.139471	0.122335	30	3.67006							3.67006	80	83.6701			10.95	85.5788	83.6701
	0.155727	0.0269687	0.161053	0.0685787		1096	0.137676	0.0421884										1096	0.161053	0.0685787	30	2.05736							2.05736	80	82.0574			10.96	86.4421	82.0574
	0.193288	0.0783877	0.130012	0.244297		1097	0.100777	0.148171										1097	0.130012	0.244297	30	7.32892							7.32892	80	87.3289			10.97	85.2005	87.3289
	0.0298849	0.120492	0.119443	0.154835		1098	0.0413569	0.239104										1098	0.119443	0.154835	30	4.64506							4.64506	80	84.6451			10.98	84.7777	84.6451
	0.0570465	0.181226	0.0485148	0.137471		1099	0.0633488	0.0356812										1099	0.0485148	0.137471	30	4.12412							4.12412	80	84.1241			10.99	81.9406	84.1241
	0.164825	0.153654	0.125384	0.0571067		1100	0.125179	0.17843										1100	0.125384	0.0571067	30	1.7132							1.7132	80	81.7132			11	85.0154	81.7132
	0.160246	0.120913	0.238838	0.0473339		1101	0.0986926	0.0633729										1101	0.238838	0.0473339	30	1.42002							1.42002	80	81.42			11.01	89.5535	81.42
	0.254468	0.0127372	0.0424776	0.240513		1102	0.0789541	0.144846										1102	0.0424776	0.240513	30	7.2154							7.2154	80	87.2154			11.02	81.6991	87.2154
	0.227945	0.0713864	0.150232	0.233283		1103	0.0446707	0.206965										1103	0.150232	0.233283	30	6.9985							6.9985	80	86.9985			11.03	86.0093	86.9985
	0.261011	0.134976	0.247852	0.226583		1104	0.026788	0.0821113										1104	0.247852	0.226583	30	6.7975							6.7975	80	86.7975			11.04	89.9141	86.7975
	0.218811	0.168163	0.238055	0.0783395		1105	0.0750497	0.170344										1105	0.238055	0.0783395	30	2.35018							2.35018	80	82.3502			11.05	89.5222	82.3502
	0.07176	0.086353	0.00630235	0.00236187		1106	0.07464	0.0510936										1106	0.00630235	0.00236187	30	0.0708562							0.0708562	80	80.0709			11.06	80.2521	80.0709
	0.0825692	0.00520576	0.152425	0.14346		1107	0.0673978	0.155269										1107	0.152425	0.14346	30	4.30379							4.30379	80	84.3038			11.07	86.097	84.3038
	0.107718	0.121829	0.287293	0.292583		1108	0.0718564	0.134458										1108	0.287293	0.292583	30	8.77749							8.77749	80	88.7775			11.08	91.4917	88.7775
	0.0762186	0.135024	0.0536724	0.195445		1109	0.0237633	0.132156										1109	0.0536724	0.195445	30	5.86335							5.86335	80	85.8634			11.09	82.1469	85.8634
	0.168392	0.189649	0.0527686	0.0943062		1110	0.0853528	0.222028										1110	0.0527686	0.0943062	30	2.82919							2.82919	80	82.8292			11.1	82.1107	82.8292
	0.2067	0.106525	0.144713	0.110586		1111	0.0807616	0.0263903										1111	0.144713	0.110586	30	3.31759							3.31759	80	83.3176			11.11	85.7885	83.3176
	0.279701	0.0123757	0.238802	0.156619		1112	0.146267	0.175188										1112	0.238802	0.156619	30	4.69856							4.69856	80	84.6986			11.12	89.5521	84.6986
	0.164705	0.120215	0.0410677	0.251744		1113	0.097596	0.224896										1113	0.0410677	0.251744	30	7.55233							7.55233	80	87.5523			11.13	81.6427	87.5523
	0.206423	0.191505	0.15545	0.191818		1114	0.0296801	0.0821233										1114	0.15545	0.191818	30	5.75454							5.75454	80	85.7545			11.14	86.218	85.7545
	0.178141	0.215545	0.258035	0.171465		1115	0.128011	0.197927										1115	0.258035	0.171465	30	5.14394							5.14394	80	85.1439			11.15	90.3214	85.1439
	0.182587	0.10908	0.0194011	0.0242454		1116	0.168549	0.0247997										1116	0.0194011	0.0242454	30	0.727361							0.727361	80	80.7274			11.16	80.776	80.7274
	0.0297644	0.024161	0.128023	0.207821		1117	0.158149	0.26929										1117	0.128023	0.207821	30	6.23462							6.23462	80	86.2346			11.17	85.1209	86.2346
	0.0609267	0.0896789	0.221606	0.224523		1118	0.127047	0.145026										1118	0.221606	0.224523	30	6.73568							6.73568	80	86.7357			11.18	88.8643	86.7357
	0.145074	0.178767	0.260035	0.220763		1119	0.0204736	0.12689										1119	0.260035	0.220763	30	6.62289							6.62289	80	86.6229			11.19	90.4014	86.6229
	0.125035	0.144327	0.0211484	0.110622		1120	0.076074	0.178562										1120	0.0211484	0.110622	30	3.31867							3.31867	80	83.3187			11.2	80.8459	83.3187
	0.228535	0.0907755	0.156522	0.0251973		1121	0.0984395	0.11637										1121	0.156522	0.0251973	30	0.75592							0.75592	80	80.7559			11.21	86.2609	80.7559
	0.182913	0.0198349	0.150063	0.136724		1122	0.183069	0.18901										1122	0.150063	0.136724	30	4.10171							4.10171	80	84.1017			11.22	86.0025	84.1017
	0.224993	0.0584805	0.0606736	0.201663		1123	0.118118	0.0443695										1123	0.0606736	0.201663	30	6.04989							6.04989	80	86.0499			11.23	82.4269	86.0499
	0.231295	0.105899	0.0375731	0.212966		1124	0.0440682	0.267169										1124	0.0375731	0.212966	30	6.38899							6.38899	80	86.389			11.24	81.5029	86.389
	0.159005	0.168633	0.158258	0.135193		1125	0.047117	0.18648										1125	0.158258	0.135193	30	4.0558							4.0558	80	84.0558			11.25	86.3303	84.0558
	0.109285	0.107586	0.185166	0.0991023		1126	0.0911129	0.0096403										1126	0.185166	0.0991023	30	2.97307							2.97307	80	82.9731			11.26	87.4066	82.9731
	0.0101946	0.024631	0.0015545	0.198325		1127	0.103573	0.210845										1127	0.0015545	0.198325	30	5.94975							5.94975	80	85.9498			11.27	80.0622	85.9498
	0.0356571	0.0538411	0.19224	0.211653		1128	0.134169	0.0410556										1128	0.19224	0.211653	30	6.34958							6.34958	80	86.3496			11.28	87.6896	86.3496
	0.159414	0.236368	0.228608	0.233175		1129	0.0610593	0.263735										1129	0.228608	0.233175	30	6.99524							6.99524	80	86.9952			11.29	89.1443	86.9952
	0.202989	0.219028	0.149702	0.160451		1130	0.0154606	0.237814										1130	0.149702	0.160451	30	4.81352							4.81352	80	84.8135			11.3	85.9881	84.8135
	0.238501	0.197	0.0365126	0.0353076		1131	0.0979937	0.0116286										1131	0.0365126	0.0353076	30	1.05923							1.05923	80	81.0592			11.31	81.4605	81.0592
	0.192806	0.0379707	0.124553	0.169284		1132	0.116021	0.192143										1132	0.124553	0.169284	30	5.07851							5.07851	80	85.0785			11.32	84.9821	85.0785
	0.265422	0.0598301	0.257071	0.170609		1133	0.170428	0.030849										1133	0.257071	0.170609	30	5.11828							5.11828	80	85.1183			11.33	90.2828	85.1183
	0.207038	0.133458	0.049045	0.187395		1134	0.130759	0.272278										1134	0.049045	0.187395	30	5.62186							5.62186	80	85.6219			11.34	81.9618	85.6219
	0.126734	0.172405	0.0663976	0.134121		1135	0.056938	0.183178										1135	0.0663976	0.134121	30	4.02362							4.02362	80	84.0236			11.35	82.6559	84.0236
	0.0445984	0.115226	0.0558414	0.0121468		1136	0.120901	0.169055										1136	0.0558414	0.0121468	30	0.364403							0.364403	80	80.3644			11.36	82.2337	80.3644
	0.0167741	0.0688559	0.172453	0.109297		1137	0.143448	0.248828										1137	0.172453	0.109297	30	3.27891							3.27891	80	83.2789			11.37	86.8981	83.2789
	0.118118	0.0930651	0.00272339	0.277424		1138	0.14023	0.0263421										1138	0.00272339	0.277424	30	8.32271							8.32271	80	88.3227			11.38	80.1089	88.3227
	0.108128	0.137989	0.191288	0.179864		1139	0.164476	0.198361										1139	0.191288	0.179864	30	5.39592							5.39592	80	85.3959			11.39	87.6515	85.3959
	0.227824	0.253986	0.229415	0.121673		1140	0.035886	0.153919										1140	0.229415	0.121673	30	3.65018							3.65018	80	83.6502			11.4	89.1766	83.6502
	0.229114	0.166307	0.0981624	0.0496958		1141	0.107465	0.0749051										1141	0.0981624	0.0496958	30	1.49087							1.49087	80	81.4909			11.41	83.9265	81.4909
	0.33641	0.102946	0.00507321	0.154859		1142	0.151172	0.295776										1142	0.00507321	0.154859	30	4.64578							4.64578	80	84.6458			11.42	80.2029	84.6458
	0.181081	0.0744472	0.126529	0.16315		1143	0.203109	0.0107489										1143	0.126529	0.16315	30	4.8945							4.8945	80	84.8945			11.43	85.0612	84.8945
	0.180936	0.179828	0.284076	0.236031		1144	0.112695	0.140616										1144	0.284076	0.236031	30	7.08092							7.08092	80	87.0809			11.44	91.363	87.0809
	0.0514431	0.220221	0.00857987	0.168247		1145	0.0142556	0.0881124										1145	0.00857987	0.168247	30	5.04742							5.04742	80	85.0474			11.45	80.3432	85.0474
	0.0978129	0.195469	0.11772	0.0048081		1146	0.0381033	0.0916672										1146	0.11772	0.0048081	30	0.144243							0.144243	80	80.1442			11.46	84.7088	80.1442
	0.00730253	0.00989336	0.110767	0.164054		1147	0.0951739	0.195059										1147	0.110767	0.164054	30	4.92161							4.92161	80	84.9216			11.47	84.4307	84.9216
	0.100139	0.00883293	0.143604	0.190203		1148	0.141857	0.0455504										1148	0.143604	0.190203	30	5.70609							5.70609	80	85.7061			11.48	85.7442	85.7061
	0.165946	0.201	0.0570224	0.120588		1149	0.157016	0.258107										1149	0.0570224	0.120588	30	3.61764							3.61764	80	83.6176			11.49	82.2809	83.6176
	0.299259	0.157318	0.159282	0.0517202		1150	0.0969694	0.102296										1150	0.159282	0.0517202	30	1.55161							1.55161	80	81.5516			11.5	86.3713	81.5516
	0.2985	0.179358	0.226812	0.0187986		1151	0.0540339	0.17884										1151	0.226812	0.0187986	30	0.563958							0.563958	80	80.564			11.51	89.0725	80.564
	0.305344	0.0934627	0.0355486	0.117612		1152	0.0879436	0.252311										1152	0.0355486	0.117612	30	3.52835							3.52835	80	83.5284			11.52	81.4219	83.5284
	0.273628	0.0278243	0.150268	0.239453		1153	0.253685	0.00527806										1153	0.150268	0.239453	30	7.18359							7.18359	80	87.1836			11.53	86.0107	87.1836
	0.221474	0.0984998	0.215376	0.123516		1154	0.244779	0.287269										1154	0.215376	0.123516	30	3.70549							3.70549	80	83.7055			11.54	88.6151	83.7055
	0.116792	0.196325	0.133844	0.0728325		1155	0.126372	0.0645659										1155	0.133844	0.0728325	30	2.18497							2.18497	80	82.185			11.55	85.3537	82.185
	0.0176418	0.194867	0.0523348	0.0150148		1156	0.0221124	0.18219										1156	0.0523348	0.0150148	30	0.450443							0.450443	80	80.4504			11.56	82.0934	80.4504
	0.0752184	0.144556	0.247418	0.0851721		1157	0.0748208	0.235018										1157	0.247418	0.0851721	30	2.55516							2.55516	80	82.5552			11.57	89.8967	82.5552
	0.118877	0.023438	0.269736	0.147798		1158	0.167741	0.0270772										1158	0.269736	0.147798	30	4.43394							4.43394	80	84.4339			11.58	90.7894	84.4339
	0.174044	0.109056	0.126155	0.173971		1159	0.19753	0.171561										1159	0.126155	0.173971	30	5.21914							5.21914	80	85.2191			11.59	85.0462	85.2191
	0.216943	0.224631	0.0295234	0.0798819		1160	0.129397	0.0527565										1160	0.0295234	0.0798819	30	2.39646							2.39646	80	82.3965			11.6	81.1809	82.3965
	0.287956	0.2124	0.175574	0.0644213		1161	0.0235103	0.123275										1161	0.175574	0.0644213	30	1.93264							1.93264	80	81.9326			11.61	87.023	81.9326
	0.183443	0.135832	0.13453	0.137844		1162	0.0996687	0.166151										1162	0.13453	0.137844	30	4.13533							4.13533	80	84.1353			11.62	85.3812	84.1353
	0.270844	0.0297765	0.00506116	0.148726		1163	0.183804	0.179635										1163	0.00506116	0.148726	30	4.46177							4.46177	80	84.4618			11.63	80.2024	84.4618
	0.100428	0.149027	0.177574	0.0777852		1164	0.206495	0.295017										1164	0.177574	0.0777852	30	2.33356							2.33356	80	82.3336			11.64	87.103	82.3336
	0.0726879	0.243538	0.155691	0.0191842		1165	0.1129	0.00383202										1165	0.155691	0.0191842	30	0.575526							0.575526	80	80.5755			11.65	86.2276	80.5755
	0.0530819	0.218991	0.015557	0.0206784		1166	0.00718202	0.209026										1166	0.015557	0.0206784	30	0.620353							0.620353	80	80.6204			11.66	80.6223	80.6204
	0.055504	0.181226	0.0497078	0.115888		1167	0.125011	0.222305										1167	0.0497078	0.115888	30	3.47665							3.47665	80	83.4767			11.67	81.9883	83.4767
	0.198626	0.01005	0.196469	0.100862		1168	0.198337	0.108682										1168	0.196469	0.100862	30	3.02585							3.02585	80	83.0258			11.68	87.8588	83.0258
	0.318901	0.0908237	0.169368	0.100548		1169	0.311285	0.256408										1169	0.169368	0.100548	30	3.01645							3.01645	80	83.0165			11.69	86.7747	83.0165
	0.178442	0.251491	0.0121227	0.0530337		1170	0.245418	0.0341869										1170	0.0121227	0.0530337	30	1.59101							1.59101	80	81.591			11.7	80.4849	81.591
	0.285992	0.186937	0.175044	0.0894981		1171	0.0659397	0.215907										1171	0.175044	0.0894981	30	2.68494							2.68494	80	82.6849			11.71	87.0018	82.6849
	0.205796	0.167633	0.0951739	0.0465265		1172	0.0280412	0.136374										1172	0.0951739	0.0465265	30	1.3958							1.3958	80	81.3958			11.72	83.807	81.3958
	0.209002	0.0554558	0.112707	0.167247		1173	0.15798	0.161825										1173	0.112707	0.167247	30	5.01742							5.01742	80	85.0174			11.73	84.5083	85.0174
	0.0700247	0.139411	0.0317768	0.0540821		1174	0.274471	0.225017										1174	0.0317768	0.0540821	30	1.62246							1.62246	80	81.6225			11.74	81.2711	81.6225
	0.0362716	0.196939	0.120636	0.027752		1175	0.228873	0.0213412										1175	0.120636	0.027752	30	0.832561							0.832561	80	80.8326			11.75	84.8255	80.8326
	0.105983	0.226619	0.1913	0.109875		1176	0.0878713	0.229789										1176	0.1913	0.109875	30	3.29626							3.29626	80	83.2963			11.76	87.652	83.2963
	0.233621	0.181093	0.000349461	0.124721		1177	0.022016	0.131771										1177	0.000349461	0.124721	30	3.74164							3.74164	80	83.7416			11.77	80.014	83.7416
	0.218353	0.100512	0.076074	0.058854		1178	0.0733386	0.194674										1178	0.076074	0.058854	30	1.76562							1.76562	80	81.7656			11.78	83.043	81.7656
	0.229897	0.126179	0.146798	0.0145448		1179	0.0639754	0.243719										1179	0.146798	0.0145448	30	0.436344							0.436344	80	80.4363			11.79	85.8719	80.4363
	0.276424	0.178948	0.189589	0.0176056		1180	0.0798337	0.0270892										1180	0.189589	0.0176056	30	0.528168							0.528168	80	80.5282			11.8	87.5835	80.5282
	0.268976	0.230355	0.0915708	0.111767		1181	0.00737483	0.209399										1181	0.0915708	0.111767	30	3.35302							3.35302	80	83.353			11.81	83.6628	83.353
	0.188287	0.245828	0.0906309	0.122299		1182	0.08469	0.131566										1182	0.0906309	0.122299	30	3.66898							3.66898	80	83.669			11.82	83.6252	83.669
	0.0924505	0.0585046	0.0823402	0.0258119		1183	0.113599	0.110827										1183	0.0823402	0.0258119	30	0.774357							0.774357	80	80.7744			11.83	83.2936	80.7744
	0.104585	0.0439116	0.0750618	0.0522866		1184	0.233741	0.195204										1184	0.0750618	0.0522866	30	1.5686							1.5686	80	81.5686			11.84	83.0025	81.5686
	0.0336085	0.199145	0.0280533	0.0866181		1185	0.218437	0.0890402										1185	0.0280533	0.0866181	30	2.59854							2.59854	80	82.5985			11.85	81.1221	82.5985
	0.075833	0.191143	0.066265	0.0837742		1186	0.0926915	0.229981										1186	0.066265	0.0837742	30	2.51323							2.51323	80	82.5132			11.86	82.6506	82.5132
	0.21822	0.222233	0.133856	0.0622402		1187	0.0047599	0.0521902										1187	0.133856	0.0622402	30	1.86721							1.86721	80	81.8672			11.87	85.3542	81.8672
	0.240622	0.0864856	0.000120504	0.0457673		1188	0.110333	0.178237										1188	0.000120504	0.0457673	30	1.37302							1.37302	80	81.373			11.88	80.0048	81.373
	0.227728	0.0405254	0.143978	0.0156293		1189	0.232898	0.20053										1189	0.143978	0.0156293	30	0.46888							0.46888	80	80.4689			11.89	85.7591	80.4689
	0.298271	0.138808	0.0538772	0.0918359		1190	0.268024	0.115045										1190	0.0538772	0.0918359	30	2.75508							2.75508	80	82.7551			11.9	82.1551	82.7551
	0.189336	0.227595	0.0762186	0.135808		1191	0.223583	0.240718										1191	0.0762186	0.135808	30	4.07423							4.07423	80	84.0742			11.91	83.0487	84.0742
	0.220956	0.214943	0.043068	0.0598181		1192	0.0951739	0.0283666										1192	0.043068	0.0598181	30	1.79454							1.79454	80	81.7945			11.92	81.7227	81.7945
	0.131867	0.147617	0.156812	0.0474062		1193	0.00911008	0.211038										1193	0.156812	0.0474062	30	1.42219							1.42219	80	81.4222			11.93	86.2725	81.4222
	0.023209	0.0614208	0.144484	0.0626017		1194	0.161138	0.123299										1194	0.144484	0.0626017	30	1.87805							1.87805	80	81.8781			11.94	85.7794	81.8781
	0.0445141	0.162861	0.00950775	0.0740375		1195	0.220293	0.0851841										1195	0.00950775	0.0740375	30	2.22113							2.22113	80	82.2211			11.95	80.3803	82.2211
	0.195879	0.255986	0.0873291	0.120311		1196	0.233295	0.261662										1196	0.0873291	0.120311	30	3.60933							3.60933	80	83.6093			11.96	83.4932	83.6093
	0.138411	0.207857	0.0882329	0.111623		1197	0.162861	0.047599										1197	0.0882329	0.111623	30	3.34868							3.34868	80	83.3487			11.97	83.5293	83.3487
	0.261276	0.116178	0.121829	0.0137495		1198	0.0162921	0.112755										1198	0.121829	0.0137495	30	0.412484							0.412484	80	80.4125			11.98	84.8732	80.4125
	0.265747	0.0728204	0.0866784	0.12195		1199	0.10332	0.113792										1199	0.0866784	0.12195	30	3.65849							3.65849	80	83.6585			11.99	83.4671	83.6585
	0.246406	0.175839	0.134338	0.152919		1200	0.200169	0.0704465										1200	0.134338	0.152919	30	4.58758							4.58758	80	84.5876			12	85.3735	84.5876
	0.225438	0.220642	0.06888	0.10967		1201	0.168428	0.171814										1201	0.06888	0.10967	30	3.29011							3.29011	80	83.2901			12.01	82.7552	83.2901
	0.163319	0.181973	0.046177	0.00730253		1202	0.118094	0.00618184										1202	0.046177	0.00730253	30	0.219076							0.219076	80	80.2191			12.02	81.8471	80.2191
	0.13694	0.110839	0.0165331	0.00662771		1203	0.0200639	0.261662										1203	0.0165331	0.00662771	30	0.198831							0.198831	80	80.1988			12.03	80.6613	80.1988
	0.0217268	0.0602037	0.0443815	0.15592		1204	0.105585	0.102693										1204	0.0443815	0.15592	30	4.67759							4.67759	80	84.6776			12.04	81.7753	84.6776
	0.00530217	0.0726517	0.112611	0.156414		1205	0.229885	0.104417										1205	0.112611	0.156414	30	4.69242							4.69242	80	84.6924			12.05	84.5044	84.6924
	0.162825	0.21046	0.0557691	0.0885221		1206	0.283051	0.200615										1206	0.0557691	0.0885221	30	2.65566							2.65566	80	82.6557			12.06	82.2308	82.6557
	0.297054	0.177141	0.0715792	0.0518046		1207	0.187661	0.0272218										1207	0.0715792	0.0518046	30	1.55414							1.55414	80	81.5541			12.07	82.8632	81.5541
	0.314455	0.107899	0.0245828	0.119829		1208	0.123131	0.278785										1208	0.0245828	0.119829	30	3.59487							3.59487	80	83.5949			12.08	80.9833	83.5949
	0.298283	0.0274749	0.0245346	0.131614		1209	0.0639995	0.132										1209	0.0245346	0.131614	30	3.94843							3.94843	80	83.9484			12.09	80.9814	83.9484
	0.209652	0.164247	0.10485	0.199554		1210	0.235259	0.0881606										1210	0.10485	0.199554	30	5.98663							5.98663	80	85.9866			12.1	84.194	85.9866
	0.199337	0.204748	0.042092	0.126951		1211	0.283883	0.141881										1211	0.042092	0.126951	30	3.80852							3.80852	80	83.8085			12.11	81.6837	83.8085
	0.113744	0.241128	0.0081581	0.00425378		1212	0.279484	0.0433934										1212	0.0081581	0.00425378	30	0.127613							0.127613	80	80.1276			12.12	80.3263	80.1276
	0.0668193	0.102006	0.0458999	0.166319		1213	0.101332	0.121938										1213	0.0458999	0.166319	30	4.98958							4.98958	80	84.9896			12.13	81.836	84.9896
	0.0295475	0.0580949	0.0539013	0.162704		1214	0.0433934	0.0647346										1214	0.0539013	0.162704	30	4.88113							4.88113	80	84.8811			12.14	82.1561	84.8811
	0.117527	0.183732	0.0212328	0.183732		1215	0.246334	0.149666										1215	0.0212328	0.183732	30	5.51196							5.51196	80	85.512			12.15	80.8493	85.512
	0.141881	0.192686	0.0539254	0.0759535		1216	0.247226	0.138555										1216	0.0539254	0.0759535	30	2.27861							2.27861	80	82.2786			12.16	82.157	82.2786
	0.268591	0.235561	0.0335723	0.00625415		1217	0.219654	0.0423089										1217	0.0335723	0.00625415	30	0.187624							0.187624	80	80.1876			12.17	81.3429	80.1876
	0.242911	0.101802	0.029186	0.11008		1218	0.134663	0.174489										1218	0.029186	0.11008	30	3.30241							3.30241	80	83.3024			12.18	81.1674	83.3024
	0.295234	0.0032536	0.144255	0.215557		1219	0.065771	0.0241731										1219	0.144255	0.215557	30	6.46671							6.46671	80	86.4667			12.19	85.7702	86.4667
	0.280858	0.151353	0.0637706	0.14634		1220	0.106549	0.184539										1220	0.0637706	0.14634	30	4.39019							4.39019	80	84.3902			12.2	82.5508	84.3902
	0.110827	0.223872	0.0842442	0.060758		1221	0.169585	0.192914										1221	0.0842442	0.060758	30	1.82274							1.82274	80	81.8227			12.21	83.3698	81.8227
	0.120877	0.212557	0.0271495	0.0763512		1222	0.157812	0.0424896										1222	0.0271495	0.0763512	30	2.29054							2.29054	80	82.2905			12.22	81.086	82.2905
	0.0367657	0.158258	0.182792	0.228909		1223	0.167524	0.193047										1223	0.182792	0.228909	30	6.86727							6.86727	80	86.8673			12.23	87.3117	86.8673
	0.0095439	0.0152919	0.178032	0.215702		1224	0.0678316	0.0929205										1224	0.178032	0.215702	30	6.47105							6.47105	80	86.4711			12.24	87.1213	86.4711
	0.228246	0.158318	0.0048081	0.165464		1225	0.0476231	0.102814										1225	0.0048081	0.165464	30	4.96391							4.96391	80	84.9639			12.25	80.1923	84.9639
	0.17502	0.224836	0.0804001	0.0619871		1226	0.144966	0.0908357										1226	0.0804001	0.0619871	30	1.85961							1.85961	80	81.8596			12.26	83.216	81.8596
	0.311442	0.193553	0.0515154	0.0413087		1227	0.177153	0.0955474										1227	0.0515154	0.0413087	30	1.23926							1.23926	80	81.2393			12.27	82.0606	81.2393
	0.237115	0.13817	0.0548774	0.241767		1228	0.137953	0.185841										1228	0.0548774	0.241767	30	7.253							7.253	80	87.253			12.28	82.1951	87.253
	0.240104	0.0419233	0.0604206	0.18895		1229	0.0556607	0.0114117										1229	0.0604206	0.18895	30	5.6685							5.6685	80	85.6685			12.29	82.4168	85.6685
	0.162728	0.177297	0.0443815	0.0888595		1230	0.0865458	0.145761										1230	0.0443815	0.0888595	30	2.66578							2.66578	80	82.6658			12.3	81.7753	82.6658
	0.0740857	0.213786	0.122082	0.0205338		1231	0.184443	0.142689										1231	0.122082	0.0205338	30	0.616015							0.616015	80	80.616			12.31	84.8833	80.616
	0.0794602	0.236067	0.0165331	0.0623004		1232	0.283063	0.0737724										1232	0.0165331	0.0623004	30	1.86901							1.86901	80	81.869			12.32	80.6613	81.869
	0.0184371	0.143231	0.0879798	0.204097		1233	0.234308	0.152341										1233	0.0879798	0.204097	30	6.12292							6.12292	80	86.1229			12.33	83.5192	86.1229
	0.13835	0.0212448	0.042574	0.273363		1234	0.156607	0.0244141										1234	0.042574	0.273363	30	8.20088							8.20088	80	88.2009			12.34	81.703	88.2009
	0.15116	0.151353	0.130325	0.105308		1235	0.0230524	0.172658										1235	0.130325	0.105308	30	3.15925							3.15925	80	83.1592			12.35	85.213	83.1592
	0.224679	0.259987	0.0977768	0.0869314		1236	0.152811	0.12683										1236	0.0977768	0.0869314	30	2.60794							2.60794	80	82.6079			12.36	83.9111	82.6079
	0.254637	0.185323	0.0322589	0.184274		1237	0.250431	0.0274267										1237	0.0322589	0.184274	30	5.52823							5.52823	80	85.5282			12.37	81.2904	85.5282
	0.27652	0.168091	0.0319696	0.22539		1238	0.306465	0.148039										1238	0.0319696	0.22539	30	6.76171							6.76171	80	86.7617			12.38	81.2788	86.7617
	0.234151	0.0293668	0.103452	0.182997		1239	0.212641	0.0030608										1239	0.103452	0.182997	30	5.48991							5.48991	80	85.4899			12.39	84.1381	85.4899
	0.142966	0.0972465	0	0		1240	0.0896669	0.129638													30	0							0					12.4
	0.086823	0.195819	0	0		1241	0.0151835	0.0463096
	0.0633247	0.228355	0	0		1242	0.100958	0.101054
	0.000277159	0.152919	0	0		1243	0.212304	0.131723
	0.188878	0.105091	0	0		1244	0.170669	0.139085
	0.0952823	0.156583	0	0		1245	0.0638308	0.116515
	0.255167	0.180816	0	0		1246	0.00277159	0.0587938
	0.202434	0.293764	0	0		1247	0.133723	0.122167
	0.256456	0.162716	0	0		1248	0.224173	0.129771
	0.177153	0.104826	0	0		1249	0.198928	0.0575285
	0.207013	0.0794843	0	0		1250	0.0838947	0.0600711
	0.0907393	0.200036	0	0		1251	0.087317	0.0327409
	0.0362837	0.231644	0	0		1252	0.178936	0.0466832
	0.135543	0.254793	0	0		1253	0.239634	0.117094
	0.140869	0.0482256	0	0		1254	0.236127	0.0179189
	0.153859	0.00868832	0	0		1255	0.158848	0.08181
	0.189938	0.225366	0	0		1256	0.0536724	0.0771224
	0.28851	0.251853	0	0		1257	0.0557571	0.115069
	0.216666	0.248744	0	0		1258	0.198229	0.0963548
	0.217449	0.0258481	0	0		1259	0.285184	0.05119
	0.108393	0.0958246	0	0		1260	0.260903	0.102802
	0.0561427	0.182467	0	0		1261	0.0830632	0.0951016
	0.038742	0.208978	0	0		1262	0.0461288	0.0622522
	0.135374	0.214376	0	0		1263	0.12642	0.0886667
	0.230596	0.0881847	0	0		1264	0.247358	0.00180756
	0.282015	0.0477436	0	0		1265	0.290221	0.0692415
	0.196698	0.234573	0	0		1266	0.135687	0.0606013
	0.248322	0.194915	0	0		1267	0.0426463	0.0297765
	0.200506	0.232982	0	0		1268	0.113515	0.0793035
	0.171465	0.0765801	0	0		1269	0.264711	0.0101705
	0.0653974	0.0429475	0	0		1270	0.242646	0.0597458
	0.00208472	0.219763	0	0		1271	0.188432	0.0478279
	0.0721336	0.290414	0	0		1272	0.0768814	0.117696
	0.180756	0.236368	0	0		1273	0.147436	0.0750738
	0.157028	0.0934748	0	0		1274	0.222896	0.0139302
	0.210014	0.108815	0	0		1275	0.202748	0.164934
	0.267579	0.220148	0	0		1276	0.191661	0.0917636
	0.268868	0.314382	0	0		1277	0.138423	0.0919685
	0.201711	0.229379	0	0		1278	0.0524914	0.154341
	0.10332	0.124914	0	0		1279	0.0994759	0.00632645
	0.0932579	0.0393686	0	0		1280	0.216051	0.0717479
	0.0406821	0.214075	0	0		1281	0.177273	0.0808339
	0.0769899	0.277894	0	0		1282	0.176357	0.0778454
	0.179996	0.248635	0	0		1283	0.0282461	0.0722179
	0.230307	0.131879	0	0		1284	0.102018	0.00767609
	0.230102	0.0336206	0	0		1285	0.212846	0.0543231
	0.28898	0.158547	0	0		1286	0.248696	0.110912
	0.158209	0.276363	0	0		1287	0.175188	0.0479846
	0.185262	0.180069	0	0		1288	0.0615292	0.0756041
	0.158583	0.111129	0	0		1289	0.107309	0.0472013
	0.027499	0.0881485	0	0		1290	0.248684	0.132181
	0.0479846	0.116093	0	0		1291	0.251913	0.0729048
	0.119516	0.289101	0	0		1292	0.230415	0.0437308
	0.13435	0.225306	0	0		1293	0.142411	0.120287
	0.246744	0.200988	0	0		1294	0.0426824	0.00063867
	0.248262	0.0245707	0	0		1295	0.136254	0.0289571
	0.279436	0.119504	0	0		1296	0.183178	0.0354281
	0.236886	0.209411	0	0		1297	0.269663	0.105501
	0.124071	0.22104	0	0		1298	0.172296	0.0612641
	0.088269	0.129325	0	0		1299	0.153064	0.00991746
	0.015798	0.00294029	0	0		1300	0.0237995	0.0789782
	0.00115684	0.126975	0	0		1301	0.086594	0.0533591
	0.06077	0.19195	0	0		1302	0.15163	0.0556607
	0.172007	0.212424	0	0		1303	0.178683	0.146388
	0.253227	0.117262	0	0		1304	0.0860758	0.0134603
	0.279858	0.062192	0	0		1305	0.00637465	0.102609
	0.225884	0.120624	0	0		1306	0.0812075	0.07223
	0.237959	0.263072	0	0		1307	0.164885	0.0832922
	0.132434	0.225222	0	0		1308	0.18907	0.145207
	0.0974273	0.181563	0	0		1309	0.110948	0.0369465
	0.0496355	0.0152558	0	0		1310	0.0402483	0.0981624
	0.086582	0.159439	0	0		1311	0.0622522	0.0720613
	0.0777972	0.194156	0	0		1312	0.186287	0.063879
	0.232946	0.222438	0	0		1313	0.142881	0.0584323
	0.174947	0.121492	0	0		1314	0.188829	0.0714346
	0.229234	0.0431765	0.030849	0.158957		1315	0.030849	0.158957
	0.24737	0.132747	0.018666	0.0633488		1316	0.018666	0.0633488
	0.172067	0.14699	0.0766042	0.066506		1317	0.0766042	0.066506
	0.0711213	0.226921	0.169657	0.173092		1318	0.169657	0.173092
	0.0168585	0.122131	0.22333	0.0291137		1319	0.22333	0.0291137
	0.0170392	0.00590468	0.209652	0.135193		1320	0.209652	0.135193
	0.093535	0.0288486	0.088739	0.134494		1321	0.088739	0.134494
	0.161945	0.191806	0.0179189	0.120142		1322	0.0179189	0.120142
	0.236115	0.162668	0.147304	0.143014		1323	0.147304	0.143014
	0.223655	0.161752	0.220618	0.0425499		1324	0.220618	0.0425499
	0.171549	0.015545	0.173778	0.125167		1325	0.173778	0.125167
	0.201579	0.0795686	0.099994	0.0331144		1326	0.099994	0.0331144
	0.131385	0.167151	0.0155811	0.131687		1327	0.0155811	0.131687
	0.131928	0.252708	0.0836899	0.13153		1328	0.0836899	0.13153
	0.0408267	0.086823	0.139266	0.070326		1329	0.139266	0.070326
	0.0941616	0.10279	0.114768	0.159595		1330	0.114768	0.159595
	0.0910888	0.106887	0.143183	0.0266916		1331	0.143183	0.0266916
	0.150413	0.156089	0.0488522	0.167512		1332	0.0488522	0.167512
	0.165669	0.23544	0.0160873	0.0817136		1333	0.0160873	0.0817136
	0.22251	0.150353	0.0779298	0.0587335		1334	0.0779298	0.0587335
	0.157498	0.0286919	0.153221	0.174477		1335	0.153221	0.174477
	0.185757	0.0493222	0.128927	0.0817257		1336	0.128927	0.0817257
	0.093535	0.248334	0.135229	0.127433		1337	0.135229	0.127433
	0.117371	0.274965	0.0311261	0.110357		1338	0.0311261	0.110357
	0.031825	0.140556	0.0471893	0.0885703		1339	0.0471893	0.0885703
	0.0501778	0.00250648	0.156149	0.211858		1340	0.156149	0.211858
	0.0597578	0.108755	0.13306	0.0333434		1341	0.13306	0.0333434
	0.15798	0.184732	0.106417	0.202145		1342	0.106417	0.202145
	0.231211	0.287197	0.0451528	0.120829		1343	0.0451528	0.120829
	0.191023	0.114382	0.0275351	0.126457		1344	0.0275351	0.126457
	0.194614	0.0874737	0.0699042	0.196325		1345	0.0699042	0.196325
	0.16262	0.117021	0.126047	0.0491776		1346	0.126047	0.0491776
	0.113936	0.178828	0.111574	0.199024		1347	0.111574	0.199024
	0.0595771	0.210171	0.128204	0.0955956		1348	0.128204	0.0955956
	0.0441526	0.137772	0.0360065	0.0663494		1349	0.0360065	0.0663494
	0.11349	0.0443936	0.0176538	0.15251		1350	0.0176538	0.15251
	0.158848	0.0354161	0.0649756	0.0224137		1351	0.0649756	0.0224137
	0.164439	0.196626	0.0995241	0.102657		1352	0.0995241	0.102657
	0.263457	0.185503	0.156739	0.0543713		1353	0.156739	0.0543713
	0.154715	0.14199	0.117551	0.110972		1354	0.117551	0.110972
	0.215461	0.0460565	0.0260047	0.160487		1355	0.0260047	0.160487
	0.14029	0.0567693	0.0211243	0.00948365		1356	0.0211243	0.00948365
	0.0958728	0.119407	0.103477	0.195807		1357	0.103477	0.195807
	0.0156052	0.185636	0.0873773	0.0757125		1358	0.0873773	0.0757125
	0.060276	0.168512	0.02057	0.145822		1359	0.02057	0.145822
	0.128361	0.0837381	0.0345364	0.229005		1360	0.0345364	0.229005
	0.17931	0.0510936	0.0581792	0.0436585		1361	0.0581792	0.0436585
	0.1454	0.157535	0.0604567	0.251202		1362	0.0604567	0.251202
	0.153305	0.151329	0.084919	0.119383		1363	0.084919	0.119383
	0.153064	0.184913	0.0746641	0.108008		1364	0.0746641	0.108008
	0.165536	0.0218473	0.0962825	0.181491		1365	0.0962825	0.181491
	0.154016	0.0234259	0.0297644	0.035175		1366	0.0297644	0.035175
	0.0766042	0.228523	0.0606134	0.171862		1367	0.0606134	0.171862
	0.0618787	0.160559	0.0975598	0.00733868		1368	0.0975598	0.00733868
	0.0571308	0.2171	0.10908	0.202808		1369	0.10908	0.202808
	0.0782069	0.0119901	0.0947642	0.173851		1370	0.0947642	0.173851
	0.0919203	0.0175333	0.033729	0.0690969		1371	0.033729	0.0690969
	0.135567	0.130638	0.0281376	0.246515		1372	0.0281376	0.246515
	0.212183	0.155426	0.110189	0.0926192		1373	0.110189	0.0926192
	0.154691	0.186913	0.0832561	0.195084		1374	0.0832561	0.195084
	0.107007	0.0989456	0.127168	0.189191		1375	0.127168	0.189191
	0.165934	0.0542508	0.097367	0.0668314		1376	0.097367	0.0668314
	0.0925348	0.0858589	0.00365126	0.250491		1377	0.00365126	0.250491
	0.0623727	0.192348	0.0866904	0.106308		1378	0.0866904	0.106308
	0.0576972	0.111466	0.105152	0.171405		1379	0.105152	0.171405
	0.102488	0.0952944	0.132518	0.20811		1380	0.132518	0.20811
	0.0960415	0.0746039	0.158595	0.110936		1381	0.158595	0.110936
	0.176791	0.159884	0.146075	0.197819		1382	0.146075	0.197819
	0.096403	0.220377	0.0697235	0.000168705		1383	0.0697235	0.000168705
	0.153654	0.114093	0.0195337	0.216557		1384	0.0195337	0.216557
	0.211448	0.119684	0.0505031	0.199096		1385	0.0505031	0.199096
	0.0939809	0.00298849	0.140736	0.169585		1386	0.140736	0.169585
	0.0481895	0.100404	0.121359	0.285112		1387	0.121359	0.285112
	0.0393686	0.244297	0.0882449	0.0377177		1388	0.0882449	0.0377177
	0.0200518	0.142737	0.0386456	0.200868		1389	0.0386456	0.200868
	0.108477	0.163463	0.0160752	0.166259		1390	0.0160752	0.166259
	0.109538	0.03444	0.0733265	0.128312		1391	0.0733265	0.128312
	0.114936	0.135784	0.0992228	0.219232		1392	0.0992228	0.219232
	0.148762	0.244261	0.0685425	0.0566729		1393	0.0685425	0.0566729
	0.105332	0.193493	0.0317166	0.262011		1394	0.0317166	0.262011
	0.181443	0.0800145	0.0347292	0.121817		1395	0.0347292	0.121817
	0.00839911	0.00224137	0.049756	0.150521		1396	0.049756	0.150521
	0.0747846	0.20376	0.0857625	0.203109		1397	0.0857625	0.203109
	0.0740857	0.213918	0.0909924	0.0590348		1398	0.0909924	0.0590348
	0.105718	0.21134	0.0108212	0.208363		1399	0.0108212	0.208363
	0.162198	0.0676388	0.0248117	0.10761		1400	0.0248117	0.10761
	0.142628	0.0320661	0.0303428	0.263903		1401	0.0303428	0.263903
	0.140086	0.145677	0.0534555	0.178743		1402	0.0534555	0.178743
	0.21569	0.209978	0.0941737	0.0665783		1403	0.0941737	0.0665783
	0.165355	0.153751	0.149063	0.246346		1404	0.149063	0.246346
	0.175622	0.101428	0.121938	0.114575		1405	0.121938	0.114575
	0.0486715	0.0132434	0.0329337	0.19142		1406	0.0329337	0.19142
	0.0298367	0.0883413	0.0679521	0.154775		1407	0.0679521	0.154775
	0.0188709	0.146328	0.132699	0.0742183		1408	0.132699	0.0742183
	0.0356691	0.151425	0.102404	0.180093		1409	0.102404	0.180093
	0.0177502	0.0505995	0.140857	0.0827499		1410	0.140857	0.0827499
	0.0596855	0.000337411	0.184949	0.208508		1411	0.184949	0.208508
	0.152461	0.132265	0.114165	0.22686		1412	0.114165	0.22686
	0.0621799	0.130614	0.12871	0.159282		1413	0.12871	0.159282
	0.208411	0.139447	0.0722179	0.228692		1414	0.0722179	0.228692
	0.0499729	0.0886185	0.0820269	0.022245		1415	0.0820269	0.022245
	0.128132	0.0135567	0.0742544	0.219353		1416	0.0742544	0.219353
	0.0332229	0.114936	0.132566	0.216931		1417	0.132566	0.216931
	0.0374164	0.209773	0.0661566	0.0608785		1418	0.0661566	0.0608785
	0.1588	0.123143	0.00778454	0.204567		1419	0.00778454	0.204567
	0.0888474	0.118961	0.0230042	0.00244623		1420	0.0230042	0.00244623
	0.124625	0.00063867	0.0715672	0.156896		1421	0.0715672	0.156896
	0.167091	0.0723384	0.0161234	0.114683		1422	0.0161234	0.114683
	0.0668073	0.1618	0.0363198	0.158981		1423	0.0363198	0.158981
	0.113129	0.196036	0.0063867	0.223992		1424	0.0063867	0.223992
	0.159475	0.0823402	0.058119	0.000723023		1425	0.058119	0.000723023
	0.0439357	0.0227391	0.0718805	0.270013		1426	0.0718805	0.270013
	0.0267639	0.119624	0.126493	0.150545		1427	0.126493	0.150545
	0.0469965	0.0986564	0.0944388	0.16509		1428	0.0944388	0.16509
	0.136651	0.203724	0.0466832	0.301549		1429	0.0466832	0.301549
	0.170549	0.121661	0.0460324	0.0937278		1430	0.0460324	0.0937278
	0.165861	0.0226788	0.0289209	0.237862		1431	0.0289209	0.237862
	0.0885341	0.0846659	0.147955	0.176273		1432	0.147955	0.176273
	0.137302	0.19324	0.144436	0.112623		1433	0.144436	0.112623
	0.06171	0.0918841	0.167247	0.218136		1434	0.167247	0.218136
	0.19271	0.166982	0.0915829	0.0381635		1435	0.0915829	0.0381635
	0.0247515	0.0414051	0.032042	0.206242		1436	0.032042	0.206242
	0.0829789	0.0431403	0.0369224	0.115515		1437	0.0369224	0.115515
	0.072965	0.113382	0.10426	0.163222		1438	0.10426	0.163222
	0.0433332	0.136567	0.164162	0.199373		1439	0.164162	0.199373
	0.0930169	0.077978	0.172802	0.0338375		1440	0.172802	0.0338375
	0.15351	0.112864	0.0439959	0.24396		1441	0.0439959	0.24396
	0.19512	0.117732	0.00723023	0.0800748		1442	0.00723023	0.0800748
	0.18319	0.0328614	0.038983	0.170284		1443	0.038983	0.170284
	0.101127	0.197747	0.0940291	0.255829		1444	0.0940291	0.255829
	0.0694463	0.0170995	0.133289	0.0362234		1445	0.133289	0.0362234
	0.0429355	0.0416582	0.140712	0.226945		1446	0.140712	0.226945
	0.0445984	0.0961982	0.100066	0.0832199		1447	0.100066	0.0832199
	0.010291	0.103079	0.0270049	0.153269		1448	0.0270049	0.153269
	0.126143	0.0946437	0.104296	0.167958		1449	0.104296	0.167958
	0.0596253	0.0869796	0.0949931	0.0681208		1450	0.0949931	0.0681208
	0.159089	0.0443213	0.151774	0.270109		1451	0.151774	0.270109
	0.149473	0.0358258	0.0938845	0.0417425		1452	0.0938845	0.0417425
	0.0853769	0.159716	0.0713021	0.170935		1453	0.0713021	0.170935
	0.079906	0.111442	0.0570465	0.130108		1454	0.0570465	0.130108
	0.0520697	0.127035	0.162572	0.117491		1455	0.162572	0.117491
	0.0127734	0.0291137	0.15016	0.264397		1456	0.15016	0.264397
	0.0203651	0.0300175	0.155582	0.0205941		1457	0.155582	0.0205941
	0.00381997	0.101765	0.104561	0.178478		1458	0.104561	0.178478
	0.0885221	0.144171	0.098078	0.168356		1459	0.098078	0.168356
	0.076785	0.132867	0.0304754	0.0719407		1460	0.0304754	0.0719407
	0.143821	0.0288848	0.134663	0.238754		1461	0.134663	0.238754
	0.152859	0.0309333	0.164946	0.0735314		1462	0.164946	0.0735314
	0.18178	0.142845	0.201651	0.122805		1463	0.201651	0.122805
	0.0950534	0.0493222	0.119769	0.121263		1464	0.119769	0.121263
	0.0421402	0.140001	0.0977647	0.100319		1465	0.0977647	0.100319
	0.0365126	0.0716033	0.0284027	0.251202		1466	0.0284027	0.251202
	0.10338	0.0171838	0.0459963	0.0485269		1467	0.0459963	0.0485269
	0.10808	0.136712	0.104139	0.231681		1468	0.104139	0.231681
	0.0473941	0.0808942	0.0594807	0.168211		1469	0.0594807	0.168211
	0.0912575	0.0974514	0.11966	0.0993192		1470	0.11966	0.0993192
	0.0520817	0.0828825	0.0190275	0.190215		1471	0.0190275	0.190215
	0.120251	0.0139302	0.0561668	0.00907393		1472	0.0561668	0.00907393
	0.0683738	0.0138218	0.11043	0.227174		1473	0.11043	0.227174
	0.131831	0.125432	0.0402121	0.0928361		1474	0.0402121	0.0928361
	0.0624812	0.0601193	0.0708321	0.0605772		1475	0.0708321	0.0605772
	0.0065313	0.0697114	0.0666868	0.150618		1476	0.0666868	0.150618
	0.00539857	0.0664458	0.00230162	0.00614569		1477	0.00230162	0.00614569
	0.0628548	0.066988	0.0912696	0.143436		1478	0.0912696	0.143436
	0.0204495	0.0596614	0.162487	0.129951		1479	0.162487	0.129951
	0.0421884	0.144978	0.177526	0.153727		1480	0.177526	0.153727
	0.133518	0.0726397	0.0850877	0.177586		1481	0.0850877	0.177586
	0.124517	0.00960415	0.0348858	0.0258119		1482	0.0348858	0.0258119
	0.104826	0.100922	0.0696753	0.123914		1483	0.0696753	0.123914
	0.0972706	0.0673134	0.113141	0.100693		1484	0.113141	0.100693
	0.110562	0.121239	0.200458	0.209616		1485	0.200458	0.209616
	0.0100982	0.0931976	0.229078	0.197168		1486	0.229078	0.197168
	0.0285232	0.00345846	0.204182	0.00598904		1487	0.204182	0.00598904
	0.0303549	0.0849311	0.0617341	0.113069		1488	0.0617341	0.113069
	0.0587215	0.143424	0.00531422	0.0626017		1489	0.00531422	0.0626017
	0.0364403	0.0955354	0.113478	0.102296		1490	0.113478	0.102296
	0.117973	0.0677834	0.187998	0.168862		1491	0.187998	0.168862
	0.145123	0.0593843	0.187793	0.0545882		1492	0.187793	0.0545882
	0.0942821	0.0182684	0.196373	0.119745		1493	0.196373	0.119745
	0.105091	0.139387	0.039477	0.107236		1494	0.039477	0.107236
	0.0440923	0.132687	0.0570224	0.110273		1495	0.0570224	0.110273
	0.00563958	0.0777129	0.118443	0.0907152		1496	0.118443	0.0907152
	0.01052	0.00184371	0.120986	0.0515395		1497	0.120986	0.0515395
	0.0373562	0.0592155	0.193409	0.179924		1498	0.193409	0.179924
	0.0898958	0.0428752	0.131289	0.0974514		1499	0.131289	0.0974514
	0.0801832	0.104874	0.0696391	0.11478		1500	0.0696391	0.11478
	0.08516	0.114683	0.072953	0.15586		1501	0.072953	0.15586
	0.165295	0.0146292	0.160198	0.0445984		1502	0.160198	0.0445984
	0.108947	0.0710249	0.147991	0.134783		1503	0.147991	0.134783
	0.194264	0.105477	0.172019	0.0634934		1504	0.172019	0.0634934
	0.0015545	0.0680364	0.0777972	0.0726397		1505	0.0777972	0.0726397
	0.0673375	0.0896789	0.0299813	0.0854854		1506	0.0299813	0.0854854
	0.0264867	0.0282943	0.124842	0.0419835		1507	0.124842	0.0419835
	0.029415	0.06459	0.173212	0.0813762		1508	0.173212	0.0813762
	0.0837863	0.0903296	0.167765	0.0504911		1509	0.167765	0.0504911
	0.0416341	0.163174	0.198928	0.104043		1510	0.198928	0.104043
	0.10479	0.110996	0.124878	0.126818		1511	0.124878	0.126818
	0.141676	0.0234139	0.0775924	0.0420317		1512	0.0775924	0.0420317
	0.0889438	0.0828463	0.070567	0.143821		1513	0.070567	0.143821
	0.071772	0.120938	0.14264	0.0706634		1514	0.14264	0.0706634
	0.0435862	0.132952	0.201145	0.0634332		1515	0.201145	0.0634332
	0.0416943	0.0938242	0.17091	0.0838465		1516	0.17091	0.0838465
	0.0362957	0.0352233	0.160318	0.0524071		1517	0.160318	0.0524071
	0.0493463	0.027029	0.0520335	0.0836176		1518	0.0520335	0.0836176
	0.0261855	0.129879	0.0323914	0.0273303		1519	0.0323914	0.0273303
	0.0701693	0.0849311	0.156221	0.101042		1520	0.156221	0.101042
	0.143375	0.119034	0.226559	0.064831		1521	0.226559	0.064831
	0.0964151	0.0435621	0.209954	0.0366813		1522	0.209954	0.0366813
	0.0976442	0.0590348	0.18125	0.094969		1523	0.18125	0.094969
	0.0771104	0.100488	0.00136169	0.0131229		1524	0.00136169	0.0131229
	0.0385371	0.113936	0.0365488	0.102464		1525	0.0365488	0.102464
	0.0726035	0.105742	0.151726	0.107513		1526	0.151726	0.107513
	0.00254263	0.0381635	0.238356	0.0511297		1527	0.238356	0.0511297
	0.0145207	0.0326445	0.195614	0.117503		1528	0.195614	0.117503
	0.045442	0.0214979	0.175827	0.109815		1529	0.175827	0.109815
	0.022004	0.0817859	0.00665181	0.0824607		1530	0.00665181	0.0824607
	0.148328	0.096391	0.101464	0.0786649		1531	0.101464	0.0786649
	0.0625897	0.104284	0.170573	0.0187504		1532	0.170573	0.0187504
	0.20276	0.0032777	0.221679	0.0386215		1533	0.221679	0.0386215
	0.0776285	0.064108	0.218823	0.0147015		1534	0.218823	0.0147015
	0.0659638	0.0735675	0.0665663	0.104453		1535	0.0665663	0.104453
	0.0137254	0.106019	0.0390312	0.0610593		1536	0.0390312	0.0610593
	0.0280292	0.0581069	0.150208	0.0146533		1537	0.150208	0.0146533
	0.0355968	0.0318973	0.150666	0.0631078		1538	0.150666	0.0631078
	0.0470808	0.0848949	0.200398	0.0079653		1539	0.200398	0.0079653
	0.0362114	0.135145	0.163789	0.126758		1540	0.163789	0.126758
	0.106465	0.0984154	0.0519492	0.124661		1541	0.0519492	0.124661
	0.106537	0.0917877	0.0110502	0.040176		1542	0.0110502	0.040176
	0.139182	0.0031572	0.172453	0.055251		1543	0.172453	0.055251
	0.131976	0.0551787	0.197168	0.145412		1544	0.197168	0.145412
	0.0484064	0.133868	0.248997	0.0264988		1545	0.248997	0.0264988
	0.070555	0.13535	0.187251	0.0142315		1546	0.187251	0.0142315
	0.0374405	0.0937158	0.0542026	0.0363439		1547	0.0542026	0.0363439
	0.0170031	0.0109056	0.0857023	0.0848588		1548	0.0857023	0.0848588
	0.00524191	0.0983793	0.213051	0.0715792		1549	0.213051	0.0715792
	0.13394	0.118961	0.202326	0.0168103		1550	0.202326	0.0168103
	0.12477	0.103103	0.242622	0.124758		1551	0.242622	0.124758
	0.148894	0.068892	0.144568	0.0907875		1552	0.144568	0.0907875
	0.106706	0.0375008	0.124637	0.0562632		1553	0.124637	0.0562632
	0.145014	0.115551	0.0380189	0.04402		1554	0.0380189	0.04402
	0.0851721	0.114804	0.122552	0.109695		1555	0.122552	0.109695
	0.00662771	0.0558414	0.182009	0.0853408		1556	0.182009	0.0853408
	0.0137977	0.0701211	0.321022	0.0191119		1557	0.321022	0.0191119
	0.0618666	0.0614449	0.256673	0.0647105		1558	0.256673	0.0647105
	0.00126529	0.0737604	0.127891	0.0921492		1559	0.127891	0.0921492
	0.138832	0.137965	0.00996566	0.0360306		1560	0.00996566	0.0360306
	0.106706	0.109526	0.12489	0.05407		1561	0.12489	0.05407
	0.129252	0.0401278	0.171682	0.0245828		1562	0.171682	0.0245828
	0.177514	0.00825451	0.204724	0.052142		1563	0.204724	0.052142
	0.161776	0.0543713	0.21328	0.00862807		1564	0.21328	0.00862807
	0.143978	0.0295837	0.108381	0.0982347		1565	0.108381	0.0982347
	0.0607339	0.16133	0.0476231	0.108923		1566	0.0476231	0.108923
	0.105489	0.0753269	0.116865	0.025824		1567	0.116865	0.025824
	0.0258963	0.0240285	0.19512	0.106345		1568	0.19512	0.106345
	0.0158221	0.0893174	0.195963	0.0354643		1569	0.195963	0.0354643
	0.0927035	0.127746	0.201784	0.0523227		1570	0.201784	0.0523227
	0.082039	0.140556	0.0679039	0.141628		1571	0.0679039	0.141628
	0.100524	0.101259	0.040188	0.0802194		1572	0.040188	0.0802194
	0.212605	0.0156896	0.158342	0.0965356		1573	0.158342	0.0965356
	0.152257	0.082762	0.249985	0.0670001		1574	0.249985	0.0670001
	0.160644	0.0919564	0.249636	0.0382961		1575	0.249636	0.0382961
	0.154329	0.123119	0.247611	0.0626258		1576	0.247611	0.0626258
	0.0180394	0.080605	0.143869	0.0518287		1577	0.143869	0.0518287
	0.000518166	0.064578	0.012677	0.0736519		1578	0.012677	0.0736519
	0.0400193	0.0777129	0.146725	0.0922215		1579	0.146725	0.0922215
	0.0683979	0.110478	0.240742	0.0350304		1580	0.240742	0.0350304
	0.189034	0.203639	0.294451	0.0615895		1581	0.294451	0.0615895
	0.146978	0.081581	0.195156	0.00437429		1582	0.195156	0.00437429
	0.110791	0.00979696	0.111707	0.139519		1583	0.111707	0.139519
	0.151305	0.0680485	0.0119299	0.110791		1584	0.0119299	0.110791
	0.0733024	0.140254	0.101488	0.105344		1585	0.101488	0.105344
	0.142074	0.150196	0.173224	0.166187		1586	0.173224	0.166187
	0.0599024	0.11825	0.262276	0.026077		1587	0.262276	0.026077
	0.0063626	0.00341026	0.23585	0.140242		1588	0.23585	0.140242
	0.0288124	0.0402844	0.10297	0.112056		1589	0.10297	0.112056
	0.108827	0.123468	0.0599265	0.00445864		1590	0.0599265	0.00445864
	0.139567	0.136495	0.105224	0.097596		1591	0.105224	0.097596
	0.143412	0.121636	0.195264	0.0157619		1592	0.195264	0.0157619
	0.206881	0.0217509	0.199349	0.104441		1593	0.199349	0.104441
	0.143038	0.0553715	0.260854	0.0903055		1594	0.260854	0.0903055
	0.0819426	0.147497	0.0911008	0.0881485		1595	0.0911008	0.0881485
	0.0963789	0.202531	0.0940652	0.123649		1596	0.0940652	0.123649
	0.0653733	0.075592	0.120263	0.0351027		1597	0.120263	0.0351027
	0.012436	0.00783274	0.15839	0.16973		1598	0.15839	0.16973
	0.00428993	0.079653	0.202928	0.092824		1599	0.202928	0.092824
	0.155558	0.161427	0.233006	0.123299		1600	0.233006	0.123299
	0.0793638	0.148822	0.106176	0.125975		1601	0.106176	0.125975
	0.107706	0.154655	0.00970055	0.0510333		1602	0.00970055	0.0510333
	0.130771	0.0127975	0.103103	0.134217		1603	0.103103	0.134217
	0.142833	0.0624692	0.184588	0.112117		1604	0.184588	0.112117
	0.155197	0.180093	0.215376	0.0470206		1605	0.215376	0.0470206
	0.115913	0.181696	0.241875	0.0867266		1606	0.241875	0.0867266
	0.0964151	0.140086	0.139375	0.00391637		1607	0.139375	0.00391637
	0.0170754	0.0251491	0.0107369	0.150582		1608	0.0107369	0.150582
	0.0216425	0.101874	0.0859915	0.104814		1609	0.0859915	0.104814
	0.121251	0.144966	0.166042	0.140218		1610	0.166042	0.140218
	0.110659	0.22198	0.225896	0.145087		1611	0.225896	0.145087
	0.126674	0.0876183	0.214581	0.00433814		1612	0.214581	0.00433814
	0.190818	0.0355245	0.143713	0.157233		1613	0.143713	0.157233
	0.110719	0.126179	0.0604567	0.0948967		1614	0.0604567	0.0948967
	0.181322	0.150136	0.040417	0.153582		1615	0.040417	0.153582
	0.0946678	0.174839	0.140712	0.202133		1616	0.140712	0.202133
	0.00204856	0.108008	0.270447	0.0442249		1617	0.270447	0.0442249
	0.0699886	0.0306562	0.263963	0.18754		1618	0.263963	0.18754
	0.0350425	0.0682292	0.146557	0.136989		1619	0.146557	0.136989
	0.0494668	0.160704	0.0757848	0.0886667		1620	0.0757848	0.0886667
	0.119226	0.135302	0.0188227	0.112394		1621	0.0188227	0.112394
	0.104477	0.125734	0.117563	0.00623004		1622	0.117563	0.00623004
	0.1886	0.029668	0.16656	0.218991		1623	0.16656	0.218991
	0.154932	0.0819667	0.198253	0.0897633		1624	0.198253	0.0897633
	0.169248	0.134157	0.0904742	0.126866		1625	0.0904742	0.126866
	0.103368	0.208255	0.065301	0.186275		1626	0.065301	0.186275
	0.030849	0.0817618	0.00866422	0.0210882		1627	0.00866422	0.0210882
	0.0753269	0.00882088	0.13494	0.200386		1628	0.13494	0.200386
	0.0651202	0.0957282	0.124697	0.135		1629	0.124697	0.135
	0.100789	0.197457	0.171477	0.138796		1630	0.171477	0.138796
	0.0796168	0.146581	0.0421402	0.143098		1631	0.0421402	0.143098
	0.157559	0.127517	0.0234741	0.0122552		1632	0.0234741	0.0122552
	0.162933	0.0771345	0.119431	0.182563		1633	0.119431	0.182563
	0.197771	0.0577936	0.148232	0.084449		1634	0.148232	0.084449
	0.126734	0.172814	0.258975	0.147087		1635	0.258975	0.147087
	0.176381	0.150075	0.250901	0.139495		1636	0.250901	0.139495
	0.0412002	0.165982	0.142158	0.0615895		1637	0.142158	0.0615895
	0.0393686	0.00733868	0.0356209	0.196433		1638	0.0356209	0.196433
	0.0383322	0.132626	0.0254022	0.00630235		1639	0.0254022	0.00630235
	0.0517684	0.190962	0.132385	0.208508		1640	0.132385	0.208508
	0.0752425	0.169139	0.249383	0.19659		1641	0.249383	0.19659
	0.221209	0.0878834	0.158077	0.0241731		1642	0.158077	0.0241731
	0.210966	0.0291378	0.165175	0.19412		1643	0.165175	0.19412
	0.199976	0.162487	0.110189	0.0744593		1644	0.110189	0.0744593
	0.157679	0.185443	0.00285594	0.198		1645	0.00285594	0.198
	0.156956	0.175008	0.079894	0.151124		1646	0.079894	0.151124
	0.0543231	0.0862566	0.187106	0.0565765		1647	0.187106	0.0565765
	0.0643972	0.0715913	0.184949	0.240248		1648	0.184949	0.240248
	0.0187986	0.0989215	0.13071	0.0448395		1649	0.13071	0.0448395
	0.0635657	0.253516	0.0592276	0.248696		1650	0.0592276	0.248696
	0.125722	0.212689	0.0571067	0.148123		1651	0.0571067	0.148123
	0.134988	0.125673	0.0778213	0.107031		1652	0.0778213	0.107031
	0.245105	0.0154365	0.120564	0.231741		1653	0.120564	0.231741
	0.110791	0.156016	0.203941	0.058131		1654	0.203941	0.058131
	0.191288	0.137736	0.158113	0.221799		1655	0.158113	0.221799
	0.0418028	0.161065	0.106067	0.205555		1656	0.106067	0.205555
	0.014822	0.0682413	0.0241972	0.0905224		1657	0.0241972	0.0905224
	0.0101464	0.0249684	0.111599	0.238851		1658	0.111599	0.238851
	0.0780744	0.167512	0.108502	0.049033		1659	0.108502	0.049033
	0.103404	0.142158	0.208881	0.127192		1660	0.208881	0.127192
	0.178647	0.173453	0.119311	0.121179		1661	0.119311	0.121179
	0.129144	0.0441767	0.113719	0.0895584		1662	0.113719	0.0895584
	0.243996	0.0219317	0.0354522	0.281328		1663	0.0354522	0.281328
	0.11813	0.15639	0.0399831	0.0168103		1664	0.0399831	0.0168103
	0.173489	0.195337	0.0829066	0.265156		1665	0.0829066	0.265156
	0.0566729	0.216401	0.120733	0.11901		1666	0.120733	0.11901
	0.094017	0.102404	0.150256	0.161596		1667	0.150256	0.161596
	0.0164006	0.0582154	0.178201	0.203181		1668	0.178201	0.203181
	0.0787854	0.129156	0.0584684	0.0349581		1669	0.0584684	0.0349581
	0.0876906	0.199976	0.00849552	0.267446		1670	0.00849552	0.267446
	0.128614	0.211074	0.132783	0.140447		1671	0.132783	0.140447
	0.251515	0.0653371	0.171019	0.105465		1672	0.171019	0.105465
	0.204483	0.0159065	0.145556	0.239164		1673	0.145556	0.239164
	0.247599	0.186371	0.149292	0.0263542		1674	0.149292	0.0263542
	0.191987	0.232789	0.142435	0.190709		1675	0.142435	0.190709
	0.152281	0.196445	0.0453094	0.117274		1676	0.0453094	0.117274
	0.0618184	0.090185	0.0703139	0.10673		1677	0.0703139	0.10673
	0.0489968	0.0556968	0.104296	0.245105		1678	0.104296	0.245105
	0.00236187	0.107971	0.0578539	0.101344		1679	0.0578539	0.101344
	0.0850516	0.276556	0.101922	0.258011		1680	0.101922	0.258011
	0.102742	0.181214	0.13247	0.121335		1681	0.13247	0.121335
	0.233066	0.0839429	0.043526	0.148605		1682	0.043526	0.148605
	0.143942	0.110912	0.0383684	0.245936		1683	0.0383684	0.245936
	0.178719	0.141086	0.0737122	0.0588781		1684	0.0737122	0.0588781
	0.172501	0.211388	0.0473218	0.272917		1685	0.0473218	0.272917
	0.138832	0.174923	0.0865097	0.0818582		1686	0.0865097	0.0818582
	0.0661325	0.0115322	0.0845816	0.108032		1687	0.0845816	0.108032
	0.0401157	0.036368	0.0493583	0.223077		1688	0.0493583	0.223077
	0.02392	0.226463	0.0300777	0.0947039		1689	0.0300777	0.0947039
	0.0949088	0.251648	0.049985	0.216268		1690	0.049985	0.216268
	0.16115	0.235115	0.0188588	0.0311141		1691	0.0188588	0.0311141
	0.188637	0.0832922	0.0733386	0.162186		1692	0.0733386	0.162186
	0.199446	0.0979575	0.00864012	0.206881		1693	0.00864012	0.206881
	0.119564	0.219919	0.00748328	0.0929084		1694	0.00748328	0.0929084
	0.207459	0.266904	0.045924	0.292631		1695	0.045924	0.292631
	0.0737122	0.152136	0.129698	0.0583118		1696	0.129698	0.0583118
	0.0645177	0.124914	0.0826656	0.169959		1697	0.0826656	0.169959
	0.0232693	0.118744	0.0732663	0.170404		1698	0.0732663	0.170404
	0.0720371	0.139061	0.0869796	0.130132		1699	0.0869796	0.130132
	0.122408	0.238272	0.0217027	0.253552		1700	0.0217027	0.253552
	0.186672	0.210508	0.0733386	0.0342954		1701	0.0733386	0.0342954
	0.201482	0.0537688	0.115852	0.193698		1702	0.115852	0.193698
	0.278822	0.0489245	0.115262	0.208026		1703	0.115262	0.208026
	0.179322	0.231355	0.112358	0.117335		1704	0.112358	0.117335
	0.154401	0.222811	0.147231	0.186202		1705	0.147231	0.186202
	0.088739	0.248298	0.0996325	0.0504067		1706	0.0996325	0.0504067
	0.0673857	0.0782551	0.0618787	0.185889		1707	0.0618787	0.185889
	0.0435501	0.0699765	0.0108092	0.115021		1708	0.0108092	0.115021
	0.0530096	0.159728	0.115286	0.108465		1709	0.115286	0.108465
	0.0609147	0.300223	0.104284	0.271989		1710	0.104284	0.271989
	0.115864	0.191095	0.129529	0.00656746		1711	0.129529	0.00656746
	0.219112	0.0843526	0.11531	0.240224		1712	0.11531	0.240224
	0.222775	0.100621	0.0978732	0.138085		1713	0.0978732	0.138085
	0.250732	0.188275	0.0357414	0.111502		1714	0.0357414	0.111502
	0.230283	0.251696	0.0661927	0.226511		1715	0.0661927	0.226511
	0.160174	0.215931	0.0385251	0.0170031		1716	0.0385251	0.0170031
	0.0348497	0.0504067	0.0397903	0.27182		1717	0.0397903	0.27182
	0.0360427	0.118708	0.0736398	0.0728686		1718	0.0736398	0.0728686
	0.0147497	0.254841	0.0906309	0.197578		1719	0.0906309	0.197578
	0.0585528	0.197144	0.00130144	0.219305		1720	0.00130144	0.219305
	0.0842803	0.196481	0.0726999	0.0674339		1721	0.0726999	0.0674339
	0.238597	0.0157016	0.00982106	0.263253		1722	0.00982106	0.263253
	0.229319	0.12436	0.079412	0.139061		1723	0.079412	0.139061
	0.295222	0.224318	0.0743508	0.19618		1724	0.0743508	0.19618
	0.192348	0.275544	0.0764596	0.213243		1725	0.0764596	0.213243
	0.128662	0.141508	0.0645177	0.0132193		1726	0.0645177	0.0132193
	0.0715913	0.0831717	0.0357053	0.221655		1727	0.0357053	0.221655
	0.00378382	0.10896	0.0146533	0.0865217		1728	0.0146533	0.0865217
	0.0300657	0.21299	0.0730735	0.174381		1729	0.0730735	0.174381
	0.106007	0.257179	0.0676508	0.189709		1730	0.0676508	0.189709
	0.120853	0.196192	0.0585528	0.0222209		1731	0.0585528	0.0222209
	0.210339	0.0268723	0.0386456	0.211243		1732	0.0386456	0.211243
	0.242827	0.0581672	0.0485389	0.0955836		1733	0.0485389	0.0955836
	0.223438	0.273893	0.0361873	0.151533		1734	0.0361873	0.151533
	0.247153	0.209375	0.0336567	0.180117		1735	0.0336567	0.180117
	0.0861361	0.176116	0.0206061	0.0871724		1736	0.0206061	0.0871724
	0.117696	0.0118455	0.0551425	0.205543		1737	0.0551425	0.205543
	0.00937519	0.124999	0.0802314	0.0351268		1738	0.0802314	0.0351268
	0.0392481	0.224197	0.0752787	0.190336		1739	0.0752787	0.190336
	0.0931735	0.250901	0.0585889	0.158029		1740	0.0585889	0.158029
	0.219799	0.162789	0.0464783	0.101645		1741	0.0464783	0.101645
	0.240031	0.0124962	0.0170874	0.194276		1742	0.0170874	0.194276
	0.235452	0.130289	0.0574321	0.0170995		1743	0.0574321	0.0170995
	0.214714	0.233693	0.117804	0.190191		1744	0.117804	0.190191
	0.226957	0.279147	0.0807375	0.106465		1745	0.0807375	0.106465
	0.123709	0.138483	0.0795566	0.0912937		1746	0.0795566	0.0912937
	0.176659	0.00212087	0.035404	0.184925		1747	0.035404	0.184925
	0.00127734	0.141893	0.0272097	0.0147738		1748	0.0272097	0.0147738
	0.0367295	0.247057	0.0463939	0.189504		1749	0.0463939	0.189504
	0.146436	0.231391	0.0790866	0.0898476		1750	0.0790866	0.0898476
	0.15592	0.139351	0.0796409	0.142978		1751	0.0796409	0.142978
	0.268157	0.0364644	0.0819064	0.251937		1752	0.0819064	0.251937
	0.206989	0.147545	0.0532506	0.00149425		1753	0.0532506	0.00149425
	0.342652	0.221293	0.0282702	0.211822		1754	0.0282702	0.211822
	0.271362	0.240164	0.0763512	0.104886		1755	0.0763512	0.104886
	0.166862	0.0967284	0.0529494	0.0914865		1756	0.0529494	0.0914865
	0.102067	0.0349581	0.065313	0.222064		1757	0.065313	0.222064
	0.073676	0.14446	0.0615895	0.00644695		1758	0.0615895	0.00644695
	0.0711816	0.184672	0.0592276	0.176068		1759	0.0592276	0.176068
	0.103561	0.262132	0.0606134	0.0842201		1760	0.0606134	0.0842201
	0.209568	0.123143	0.0397903	0.0860517		1761	0.0397903	0.0860517
	0.282461	0.0267277	0.00215702	0.14922		1762	0.00215702	0.14922
	0.208737	0.108851	0.0938001	0.0373803		1763	0.0938001	0.0373803
	0.35351	0.236079	0.0934266	0.158065		1764	0.0934266	0.158065
	0.146737	0.146737	0.0936435	0.00831476		1765	0.0936435	0.00831476
	0.126155	0.169693	0.140531	0.164427		1766	0.140531	0.164427
	0.043056	0.0675785	0.0763512	0.170163		1767	0.0763512	0.170163
	0.0138459	0.134651	0.0121588	0.01722		1768	0.0121588	0.01722
	0.103067	0.260409	0.0476231	0.192987		1769	0.0476231	0.192987
	0.092583	0.257215	0.0630837	0.088739		1770	0.0630837	0.088739
	0.190179	0.179129	0.117479	0.129349		1771	0.117479	0.129349
	0.288679	0.00855577	0.112322	0.0981624		1772	0.112322	0.0981624
	0.304405	0.168585	0.0846298	0.0784721		1773	0.0846298	0.0784721
	0.228511	0.255179	0.0374405	0.208098		1774	0.0374405	0.208098
	0.216967	0.264301	0.0526963	0.0307646		1775	0.0526963	0.0307646
	0.108996	0.0952582	0.104248	0.0915347		1776	0.104248	0.0915347
	0.124348	0.0180635	0.0842924	0.0936796		1777	0.0842924	0.0936796
	0.00326565	0.181093	0.0933904	0.0566006		1778	0.0933904	0.0566006
	0.0704706	0.237935	0.159547	0.175453		1779	0.159547	0.175453
	0.100657	0.189564	0.0294752	0.0507441		1780	0.0294752	0.0507441
	0.240176	0.15598	0.0632404	0.140074		1781	0.0632404	0.140074
	0.206797	0.053347	0.0993313	0.119889		1782	0.0993313	0.119889
	0.260577	0.152473	0.0744111	0.0518769		1783	0.0744111	0.0518769
	0.25219	0.268181	0.125505	0.194975		1784	0.125505	0.194975
	0.289462	0.228077	0.126469	0.0812436		1785	0.126469	0.0812436
	0.118178	0.0972224	0.102223	0.0927517		1786	0.102223	0.0927517
	0.0872447	0.0121106	0.0398867	0.0729168		1787	0.0398867	0.0729168
	0.0144605	0.22762	0.0252576	0.0327891		1788	0.0252576	0.0327891
	0.0274628	0.222715	0.0835332	0.122552		1789	0.0835332	0.122552
	0.113888	0.224691	0.13582	0.0182804		1790	0.13582	0.0182804
	0.205724	0.126903	0.134771	0.108212		1791	0.134771	0.108212
	0.17214	0.0485389	0.123348	0.0560825		1792	0.123348	0.0560825
	0.254408	0.150714	0.0231488	0.0840273		1793	0.0231488	0.0840273
	0.228403	0.2248	0.0194855	0.119395		1794	0.0194855	0.119395
	0.203049	0.170947	0.0824005	0.0391999		1795	0.0824005	0.0391999
	0.2067	0.146207	0.125481	0.0996205		1796	0.125481	0.0996205
	0.119479	0.108212	0.113418	0.0882088		1797	0.113418	0.0882088
	0.0317889	0.187215	0.112225	0.0670001		1798	0.112225	0.0670001
	0.0898958	0.212906	0.0482497	0.0946798		1799	0.0482497	0.0946798
	0.10132	0.219787	0.0157257	0.0210279		1800	0.0157257	0.0210279
	0.225559	0.0842562	0.0908598	0.0483702		1801	0.0908598	0.0483702
	0.178852	0.0432488	0.164548	0.116768		1802	0.164548	0.116768
	0.264747	0.217823	0.164403	0.019618		1803	0.164403	0.019618
	0.316479	0.180021	0.191697	0.105899		1804	0.191697	0.105899
	0.250081	0.209098	0.196975	0.0305116		1805	0.196975	0.0305116
	0.230006	0.0913057	0.077014	0.110213		1806	0.077014	0.110213
	0.131542	0.066988	0.0065313	0.0979214		1807	0.0065313	0.0979214
	0.00441044	0.214412	0.0551305	0.0572152		1808	0.0551305	0.0572152
	0.0261252	0.265193	0.158246	0.0936314		1809	0.158246	0.0936314
	0.0899802	0.175911	0.205664	0.00131349		1810	0.205664	0.00131349
	0.195276	0.133651	0.173453	0.0693861		1811	0.173453	0.0693861
	0.198554	0.152799	0.0756764	0.0283304		1812	0.0756764	0.0283304
	0.209918	0.242827	0.00998976	0.0273544		1813	0.00998976	0.0273544
	0.266229	0.260107	0.0391758	0.0862686		1814	0.0391758	0.0862686
	0.236693	0.216003	0.020811	0.0106887		1815	0.020811	0.0106887
	0.163572	0.0746039	0.194951	0.118058		1816	0.194951	0.118058
	0.161029	0.0826656	0.141544	0.0799301		1817	0.141544	0.0799301
	0.00962825	0.233319	0.103947	0.0662771		1818	0.103947	0.0662771
	0.0424173	0.230536	0.0984877	0.0744593		1819	0.0984877	0.0744593
	0.117973	0.184527	0.0170513	0.00225342		1820	0.0170513	0.00225342
	0.176972	0.0793517	0.0636983	0.0896307		1821	0.0636983	0.0896307
	0.230307	0.0858228	0.118503	0.0821474		1822	0.118503	0.0821474
	0.279087	0.205567	0.162343	0.0806532		1823	0.162343	0.0806532
	0.290354	0.252299	0.207279	0.106152		1824	0.207279	0.106152
	0.239839	0.147183	0.134699	0.00416943		1825	0.134699	0.00416943
	0.187673	0.0854251	0.0355848	0.0102428		1826	0.0355848	0.0102428
	0.19283	0.144689	0.0987287	0.0403567		1827	0.0987287	0.0403567
	0.0323191	0.227113	0.181298	0.0580226		1828	0.181298	0.0580226
	0.0215702	0.223956	0.192336	0.0665904		1829	0.192336	0.0665904
	0.0955233	0.159029	0.177044	0.0523227		1830	0.177044	0.0523227
	0.197433	0.0861963	0.215111	0.0194132		1831	0.215111	0.0194132
	0.221847	0.0887028	0.131855	0.128481		1832	0.131855	0.128481
	0.330349	0.238983	0.0503947	0.0143399		1833	0.0503947	0.0143399
	0.286124	0.184648	0.0647346	0.0818462		1834	0.0647346	0.0818462
	0.250009	0.163126	0.194577	0.00215702		1835	0.194577	0.00215702
	0.16368	0.0403085	0.196048	0.10344		1836	0.196048	0.10344
	0.0898958	0.0858228	0.240803	0.100151		1837	0.240803	0.100151
	0.00448274	0.26735	0.168018	0.0251009		1838	0.168018	0.0251009
	0.0256914	0.195264	0.132337	0.164427		1839	0.132337	0.164427
	0.104212	0.180671	0.0153763	0.0376936		1840	0.0153763	0.0376936
	0.176912	0.0694945	0.0627704	0.0565283		1841	0.0627704	0.0565283
	0.18936	0.160487	0.100597	0.102573		1842	0.100597	0.102573
	0.265337	0.248515	0.123155	0.0481654		1843	0.123155	0.0481654
	0.294258	0.187914	0.170212	0.119805		1844	0.170212	0.119805
	0.19712	0.14158	0.137965	0.0263783		1845	0.137965	0.0263783
	0.227523	0.0358017	0.018654	0.10573		1846	0.018654	0.10573
	0.104585	0.137483	0.0984636	0.125673		1847	0.0984636	0.125673
	0.00254263	0.236392	0.177116	0.019148		1848	0.177116	0.019148
	0.00895343	0.221859	0.185516	0.102501		1849	0.185516	0.102501
	0.137386	0.141339	0.180732	0.0230042		1850	0.180732	0.0230042
	0.166621	0.0240646	0.10009	0.139218		1851	0.10009	0.139218
	0.248732	0.132771	0.0171236	0.0793035		1852	0.0171236	0.0793035
	0.244321	0.23485	0.0629994	0.0889438		1853	0.0629994	0.0889438
	0.297536	0.261855	0.141857	0.200109		1854	0.141857	0.200109
	0.177767	0.115623	0.167464	0.00184371		1855	0.167464	0.00184371
	0.166874	0.022257	0.272266	0.121263		1856	0.272266	0.121263
	0.152281	0.151027	0.246948	0.10326		1857	0.246948	0.10326
	0.0784721	0.150979	0.155968	0.0673857		1858	0.155968	0.0673857
	0.0202446	0.203688	0.0755197	0.112346		1859	0.0755197	0.112346
	0.133337	0.140206	0.0363198	0.0236549		1860	0.0363198	0.0236549
	0.161234	0.00607339	0.124517	0.0729771		1861	0.124517	0.0729771
	0.203133	0.0617461	0.213292	0.0466109		1862	0.213292	0.0466109
	0.323782	0.202193	0.272531	0.0615051		1863	0.272531	0.0615051
	0.323878	0.13864	0.213991	0.156438		1864	0.213991	0.156438
	0.222076	0.182033	0.158836	0.01052		1865	0.158836	0.01052
	0.206387	0.0158462	0.0513828	0.107441		1866	0.0513828	0.107441
	0.135181	0.0837501	0.0780382	0.112165		1867	0.0780382	0.112165
	0.00418148	0.207399	0.130289	0.0694102		1868	0.130289	0.0694102
	0.0308008	0.2114	0.228656	0.182045		1869	0.228656	0.182045
	0.145785	0.111719	0.170272	0.0198229		1870	0.170272	0.0198229
	0.245117	0.028234	0.126529	0.156101		1871	0.126529	0.156101
	0.215931	0.152088	0.0113274	0.116852		1872	0.0113274	0.116852
	0.342002	0.145291	0.0397903	0.0759656		1873	0.0397903	0.0759656
	0.215292	0.221715	0.189769	0.155884		1874	0.189769	0.155884
	0.206086	0.0802676	0.276472	0.020088		1875	0.276472	0.020088
	0.15633	0.0533591	0.227282	0.138073		1876	0.227282	0.138073
	0.116178	0.15968	0.199651	0.0658674		1877	0.199651	0.0658674
	0.0146774	0.233006	0.151027	0.0823884		1878	0.151027	0.0823884
	0.0221486	0.167356	0.0598783	0.0906188		1879	0.0598783	0.0906188
	0.126011	0.10085	0.168163	0.0341508		1880	0.168163	0.0341508
	0.151678	0.039477	0.214714	0.215919		1881	0.214714	0.215919
	0.225294	0.128047	0.230475	0.100512		1882	0.230475	0.100512
	0.223655	0.176562	0.190649	0.0872206		1883	0.190649	0.0872206
	0.263277	0.207074	0.197903	0.125517		1884	0.197903	0.125517
	0.165644	0.0557691	0.118636	0.0102428		1885	0.118636	0.0102428
	0.217967	0.00198831	0.0116648	0.230933		1886	0.0116648	0.230933
	0.0438875	0.158017	0.15892	0.120745		1887	0.15892	0.120745
	0.117925	0.159173	0.187407	0.186781		1888	0.187407	0.186781
	0.0516961	0.187889	0.206809	0.172079		1889	0.206809	0.172079
	0.0587817	0.0543351	0.21011	0.0305236		1890	0.21011	0.0305236
	0.170645	0.0676267	0.154703	0.173007		1891	0.154703	0.173007
	0.198349	0.13547	0.00736278	0.0615654		1892	0.00736278	0.0615654
	0.280015	0.185793	0.0990902	0.208809		1893	0.0990902	0.208809
	0.278882	0.188685	0.165584	0.13306		1894	0.165584	0.13306
	0.190878	0.079665	0.175068	0.0524794		1895	0.175068	0.0524794
	0.196445	0.0734229	0.246418	0.177357		1896	0.246418	0.177357
	0.0894861	0.0829186	0.174646	0.0728566		1897	0.174646	0.0728566
	0.0869435	0.213593	0.0791107	0.155197		1898	0.0791107	0.155197
	0.0201482	0.163512	0.0113635	0.149268		1899	0.0113635	0.149268
	0.0716756	0.0406339	0.147991	0.0612159		1900	0.147991	0.0612159
	0.102259	0.0625415	0.179044	0.174598		1901	0.179044	0.174598
	0.154112	0.132831	0.310104	0.0122311		1902	0.310104	0.0122311
	0.2861	0.130506	0.297319	0.223221		1903	0.297319	0.223221
	0.244586	0.186239	0.160089	0.132265		1904	0.160089	0.132265
	0.240586	0.00713382	0.0448515	0.0946919		1905	0.0448515	0.0946919
	0.172887	0.0488161	0.0264506	0.216943		1906	0.0264506	0.216943
	0.132301	0.112538	0.132277	0.00224137		1907	0.132277	0.00224137
	0.0267157	0.220944	0.169778	0.26653		1908	0.169778	0.26653
	0.0162921	0.138182	0.220582	0.119781		1909	0.220582	0.119781
	0.149738	0.0855095	0.165512	0.0865458		1910	0.165512	0.0865458
	0.11954	0.0831837	0.108128	0.219859		1911	0.108128	0.219859
	0.197542	0.0996566	0.101199	0.0321022		1912	0.101199	0.0321022
	0.237091	0.221293	0.00967645	0.192878		1913	0.00967645	0.192878
	0.219594	0.139929	0.16074	0.0972345		1914	0.16074	0.0972345
	0.259204	0.0807014	0.238802	0.109984		1915	0.238802	0.109984
	0.202989	0.0405134	0.173911	0.205375		1916	0.173911	0.205375
	0.114069	0.139784	0.129505	0.0112189		1917	0.129505	0.0112189
	0.0902332	0.143749	0.0603603	0.232126		1918	0.0603603	0.232126
	0.00281979	0.150569	0.0584202	0.110586		1919	0.0584202	0.110586
	0.0681328	0.0112189	0.183684	0.127312		1920	0.183684	0.127312
	0.206158	0.0878111	0.164934	0.199675		1921	0.164934	0.199675
	0.171826	0.149063	0.196722	0.0264626		1922	0.196722	0.0264626
	0.284558	0.170332	0.174236	0.270073		1923	0.174236	0.270073
	0.214918	0.0647467	0.116346	0.093764		1924	0.116346	0.093764
	0.215003	0.0625656	0.0938604	0.153076		1925	0.0938604	0.153076
	0.273375	0.0820149	0.00665181	0.230837		1926	0.00665181	0.230837
	0.126276	0.0856059	0.165777	0.0558776		1927	0.165777	0.0558776
	0.160619	0.181671	0.258975	0.205977		1928	0.258975	0.205977
	0.0714467	0.0999579	0.198205	0.0396698		1929	0.198205	0.0396698
	0.0777852	0.0510213	0.175694	0.163741		1930	0.175694	0.163741
	0.156848	0.0699042	0.111345	0.144882		1931	0.111345	0.144882
	0.169476	0.13976	0.0170031	0.108887		1932	0.0170031	0.108887
	0.248949	0.122781	0.0572995	0.27217		1933	0.0572995	0.27217
	0.209761	0.101621	0.107441	0.0663373		1934	0.107441	0.0663373
	0.271796	0.0776406	0.220727	0.169922		1935	0.220727	0.169922
	0.183696	0.0439236	0.170947	0.177671		1936	0.170947	0.177671
	0.179876	0.153293	0.202639	0.0936073		1937	0.202639	0.0936073
	0.063638	0.146304	0.126758	0.248226		1938	0.126758	0.248226
	0.0165452	0.11854	0.0101103	0.0641683		1939	0.0101103	0.0641683
	0.0674701	0.0017232	0.11537	0.232536		1940	0.11537	0.232536
	0.0742665	0.0713744	0.203808	0.188323		1941	0.203808	0.188323
	0.18601	0.128758	0.149425	0.0920769		1942	0.149425	0.0920769
	0.228957	0.12489	0.244755	0.230656		1943	0.244755	0.230656
	0.160595	0.151666	0.158487	0.0115322		1944	0.158487	0.0115322
	0.262927	0.0573357	0.0270049	0.217075		1945	0.0270049	0.217075
	0.201627	0.0502742	0.0840514	0.158499		1946	0.0840514	0.158499
	0.166392	0.183853	0.157294	0.175538		1947	0.157294	0.175538
	0.0264506	0.107236	0.224041	0.264843		1948	0.224041	0.264843
	0.034199	0.118058	0.235705	0.0142435		1949	0.235705	0.0142435
	0.174393	0.0859071	0.199988	0.247732		1950	0.199988	0.247732
	0.093041	0.0409713	0.185757	0.157161		1951	0.185757	0.157161
	0.226993	0.123083	0.0694825	0.137435		1952	0.0694825	0.137435
	0.135651	0.155956	0.0048563	0.257794		1953	0.0048563	0.257794
	0.193686	0.0599868	0.156113	0.0138338		1954	0.156113	0.0138338
	0.215485	0.0348979	0.206953	0.192457		1955	0.206953	0.192457
	0.150847	0.0915106	0.250744	0.163307		1956	0.250744	0.163307
	0.123649	0.122227	0.200494	0.150353		1957	0.200494	0.150353
	0.117347	0.164439	0.141242	0.247575		1958	0.141242	0.247575
	0.00137374	0.0308851	0.00125324	0.0813762		1959	0.00125324	0.0813762
	0.0349822	0.0406459	0.00756764	0.242996		1960	0.00756764	0.242996
	0.101922	0.0998856	0.120817	0.115804		1961	0.120817	0.115804
	0.19606	0.101139	0.186335	0.245093		1962	0.186335	0.245093
	0.212304	0.117527	0.185612	0.197819		1963	0.185612	0.197819
	0.232235	0.0624451	0.130939	0.113382		1964	0.130939	0.113382
	0.164271	0.0445261	0.102223	0.26847		1965	0.102223	0.26847
	0.223342	0.0497319	0.0618425	0.126734		1966	0.0618425	0.126734
	0.0604326	0.0806652	0.0886185	0.160692		1967	0.0886185	0.160692
	0.141122	0.135543	0.191312	0.140146		1968	0.191312	0.140146
	0.0389227	0.0720371	0.148846	0.0887872		1969	0.148846	0.0887872
	0.0357896	0.00597699	0.181611	0.197385		1970	0.181611	0.197385
	0.0857625	0.114695	0.197301	0.0691812		1971	0.197301	0.0691812
	0.182382	0.0603603	0.0549136	0.295945		1972	0.0549136	0.295945
	0.209652	0.179189	0.025366	0.19277		1973	0.025366	0.19277
	0.180948	0.0458276	0.111791	0.110357		1974	0.111791	0.110357
	0.213521	0.0338857	0.0609508	0.169621		1975	0.0609508	0.169621
	0.206411	0.129722	0.154124	0.0269205		1976	0.154124	0.0269205
	0.163861	0.0911731	0.219727	0.261975		1977	0.219727	0.261975
	0.0910285	0.168404	0.127806	0.18219		1978	0.127806	0.18219
	0.035404	0.0648672	0.0584323	0.107682		1979	0.0584323	0.107682
	0.0240646	0.00096403	0.0779659	0.2583		1980	0.0779659	0.2583
	0.0201241	0.0299934	0.184347	0.0213171		1981	0.184347	0.0213171
	0.150557	0.109369	0.211809	0.237718		1982	0.211809	0.237718
	0.122468	0.12906	0.198916	0.101235		1983	0.198916	0.101235
	0.158402	0.0909562	0.167042	0.184853		1984	0.167042	0.184853
	0.219437	0.000144605	0.0993433	0.257324		1985	0.0993433	0.257324
	0.16803	0.120215	0.0253419	0.0557209		1986	0.0253419	0.0557209
	0.219702	0.0629271	0.0201844	0.167753		1987	0.0201844	0.167753
	0.15492	0.179623	0.115696	0.078942		1988	0.115696	0.078942
	0.0895102	0.0536483	0.148003	0.197795		1989	0.148003	0.197795
	0.0787251	0.0229198	0.21904	0.175598		1990	0.21904	0.175598
	0.0384407	0.0769899	0.208026	0.00577213		1991	0.208026	0.00577213
	0.139146	0.0776044	0.113466	0.226559		1992	0.113466	0.226559
	0.108718	0.0544316	0.024402	0.129855		1993	0.024402	0.129855
	0.185371	0.0491053	0.00757969	0.180201		1994	0.00757969	0.180201
	0.226294	0.0771224	0.0632163	0.208821		1995	0.0632163	0.208821
	0.146364	0.0507562	0.184672	0.0616015		1996	0.184672	0.0616015
	0.160499	0.112755	0.171995	0.239706		1997	0.171995	0.239706
	0.173019	0.052624	0.0606616	0.0475387		1998	0.0606616	0.0475387
[truncated: 2,961 more rows]
